# Supplementary material for: Ligninolytic activity of the Penicillium chrysogenum and Pleurotus ostreatus fungi involved in the biotransformation of synthetic multi-walled carbon nanotubes modify its toxicity
Source: PeerJ. 2021 Mar 31;9:e11127. doi: 10.7717/peerj.11127 (PMC8019314; doi:10.7717/peerj.11127)
Supplement: Supplemental Information 4 [file peerj-09-11127-s004.zip]

Archive with 9 entries (8 files):
- Raw Data/
- Raw Data/Raw Data Figure 1.xlsx
- Raw Data/Raw Data Figure 2.xlsx
- Raw Data/Raw Data Figure 3.xlsx
- Raw Data/Raw Data Figure 4.xlsx
- Raw Data/Raw Data Figure 6.xlsx
- Raw Data/Raw Data Figure 7.xlsx
- Raw Data/Raw Data Figure 9.xlsx
- Raw Data/Raw Data Figure S2.xlsx
