# Supplementary material for: Ligninolytic activity of the Penicillium chrysogenum and Pleurotus ostreatus fungi involved in the biotransformation of synthetic multi-walled carbon nanotubes modify its toxicity
Source: PeerJ. 2021 Mar 31;9:e11127. doi: 10.7717/peerj.11127 (PMC8019314; doi:10.7717/peerj.11127)
Supplement: Supplemental Information 4 [file peerj-09-11127-s004.zip › Raw Data/Raw Data Figure 1.xlsx]

## Sheet: Hoja1
							Penicillum chrysogenum (Dry weight g/L)
Time(days)	MWCNTs		MWCNTs + lignin		MWCNTs + lignin+ glucose		MWCNTs+glucose		Lignin		Glucose		Lignin+glucose
0	0	0	0	0	0	0	0	0	0	0	0	0	0	0
7	3.134	3.21534	3.005	3.0632	3.104	3.1235	2.876	3.256	3.206	3.2637	3.224	3.361	3.107	3.10362
14	3.488	3.632	3.13	3.235	3.477	3.52	3.255	3.621	3.397	3.21	3.215	3.412	3.677	3.61
21	3.457	3.125	3.379	3.328	3.599	3.214	3.419	3.928	3.621	3.999	3.579	3.897	3.467	3.693
28	3.307	3.325	3.468	3.215	3.207	3.631	3.132	3.189	3.8271	3.715	3.715	3.632	3.56	3.621
							Pleurotus ostreatus (Dry weight g/L)
Time(days)	0	0	0	0	0	0	0	0	0	0	0	0	0	0
0	3.36	3.361	3.482	3.631	3.335	3.328	3.344	3.52	3.204	3.256	3.428	3.215	3.225	3.377
7	3.404	3.488	3.384	3.125	3.405	3.419	3.383	3.214	3.286	3.206	3.392	3.579	2.906	3.467
14	3.408	3.397	3.573	3.468	3.578	3.599	3.416	3.477	3.405	3.928	3.48	3.21	3.341	3.921
21	3.149	3.134	3.457	3.412	3.204	3.1235	3.05	3.104	3.256	3.189	3.566	3.699	3.471	3.107
28
