# Supplementary material for: Ligninolytic activity of the Penicillium chrysogenum and Pleurotus ostreatus fungi involved in the biotransformation of synthetic multi-walled carbon nanotubes modify its toxicity
Source: PeerJ. 2021 Mar 31;9:e11127. doi: 10.7717/peerj.11127 (PMC8019314; doi:10.7717/peerj.11127)
Supplement: Supplemental Information 4 [file peerj-09-11127-s004.zip › Raw Data/Raw Data Figure 2.xlsx]

## Sheet: Hoja1
							P. chrysogenum-LiP
DAY	Lignin			Glucose			MWCNTs+ lignin+glucose			MWCNTs+ lignin			MWCNTs+glucose			MWCNTs
0	0	0	0	0	0	0	0	0	0	0	0	0	0	0	0	0	0	0
7	7.92115	10.7564	7.16846	8.16846	7.16846	7.52688	11.5054	10.9562	10.7527	21.5842	17.2581	19.1685	10.5842	10.5842	10.7527	7.16846	11.1685	10.7527
14	10.7527	11.7527	10.7537	9.58423	3.58423	7.52688	14.7527	15.1685	14.3369	25.1685	24.3369	24.5054	12.2581	10.2581	13.0107	16.3369	17.2589	14.6738
21	14.3369	12.7897	14.3369	6.16846	6.16846	7.52688	16.1685	17.2896	17.1685	24.2581	21.2359	22.0026	13.7527	15.7527	15.6738	12.9212	12.7527	12.6846
28	10.5054	10.7527	4.75269	4.92115	5.75269	5.16846	14.1685	14.2581	14.3369	18.3369	17.7527	19.3369	10.5753	10.1685	10.6738	15.6846	13.7527	10.2115
							P.ostreatus-MnP
DAY	Lignin			Glucose			MWCNTs+ lignin+glucose			MWCNTs+ lignin			MWCNTs+glucose			MWCNTs
0	0	0	0	0	0	0	0	0	0	0	0	0	0	0	0	0	0	0
7	10.2564	11.282	10.9562	4.51282	6.55641	7.56895	10.1282	10.2564	10.2564	12.1282	12.1988	11.9578	10.1362	10.6895	10.2564	12.4913	12.5128	12.5641
14	10.3846	10.7692	10.8974	7.25641	5.15641	6.12821	7.12821	9.5641	8.9563	15.5136	11.5128	13.0769	18.1591	15.024	15.2564	16.0231	15.1282	17.2564
21	11.8205	7.5687	10.896	7.12899	9.19282	5.82569	9.25641	6.98568	7.12821	16.9282	12.1282	17.1652	16.1025	17.1282	15.6667	18.1282	19.6154	18.9282
28	3.64103	5.6856	3.65641	6.96821	6.13641	6.12821	5.25985	5.25641	5.12821	11.1282	9.95865	7.81282	15.1278	17.6154	16.6667	10.1282	12.159	14.0256
							P.ostreatus-LiP
DAY	Lignin			Glucose			MWCNTs+ lignin+glucose			MWCNTs+ lignin			MWCNTs+glucose			MWCNTs
0	0	0	0	0	0	0	0	0	0	0	0	0	0	0	0	0	0	0
7	3.58423	3.58423	3.75269	7.16846	10.7527	10.2115	10.7527	14.3369	13.5842	14.5161	14.9319	16.5161	20.0896	15.7527	18.3369	7.16846	7.16846	7.16118
14	11.5054	10.7527	10.7527	10.9212	10.7527	9.16846	13.0258	13.0258	13.909	19.3369	21.5054	19.2115	10.7527	7.16846	10.7527	11.6595	11.6595	11.5842
21	14.7527	11.6846	11.3369	9.58423	9.58423	9.75269	20.7685	19.819	21.8269	14.3369	12.7527	13.3369	7.33692	7.16846	6.58423	12.3369	12.1685	12.2115
28	13.9212	13.5269	13.7169	3.16846	3.16846	3.52688	13.1685	13.0932	14.5269	12.5948	11.1792	12.2581	5.75269	6.21147	6.52115	9.16846	10.1664	10.5843
							P. chrysogenum-MnP
DAY	Lignin			Glucose			MWCNTs+ lignin+glucose			MWCNTs+ lignin			MWCNTs+glucose			MWCNTs
0	0	0	0	0	0	0	0	0	0	0	0	0	0	0	0	0	0	0
7	5.12821	5.2581	5.25641	5.25641	5.1258	5.12258	5.1289	6.25605	5.59751	10.2564	10.2282	10.2564	5.52721	5.25641	5.12821	7.76923	7.62821	7.51282
14	7.01282	7.02564	7.02564	5.12821	6.12821	3.38462	10.2564	10.3074	10.2564	12.2282	12.2564	12.2564	5.12821	5.12821	5.38462	7.12821	8.12254	7.24205
21	6.12821	5.96321	5.38462	6.62356	5.64103	6.42564	10.1282	10.1282	10.241	10.7846	10.7692	10.8974	6.5641	7.5641	7.25641	11.1282	11.0256	11.5128
28	7.5282	7.51282	7.5641	5.1852	5.12871	5.16585	8.28961	8.25641	8.89744	8.56026	8.55641	8.74359	7.25641	7.12821	7.12821	9.25641	9.1282	9.1282
							P.ostreatus-Laccase
DAY	Lignin			Glucose			MWCNTs+ lignin+glucose			MWCNTs+ lignin			MWCNTs+glucose			MWCNTs
0	0	0	0	0	0	0	0	0	0	0	0	0	0	0	0	0	0	0
7	38.7037	31.111	38.3241	22.4074	21.389	24.26	153.241	157.969	156.635	152.407	121.389	124.26	45.0926	45.3529	51.0185	54.2592	45.2778	47.5
14	35.965	31.985	40.3285	17.6852	19.241	19.1852	72.8889	82.5926	71.5926	159.685	162.41	161.852	36.1111	36.0556	45.037	55.2778	54.2592	60.3704
21	43.241	57.969	47.969	10.745	15.3	18.1481	63.385	63.4907	65.9	132.407	178.222	153.593	25.2778	28.3333	24.2592	61.3889	55.2963	52.4074
28	45.8333	36.7593	37.7778	11.2037	18.1481	10.3703	54.9908	52.6945	50.3889	113.333	100.407	109.667	22.4444	18.1482	14.2593	54.2592	56.2963	56.2583
							P. chrysogenum-Laccase
DAY	Lignin			Glucose			MWCNTs+ lignin+glucose			MWCNTs+ lignin			MWCNTs+glucose			MWCNTs
0	0	0	0	0	0	0	0	0	0	0	0	0	0	0	0	0	0	0
7	6.87037	6.1111	6.83241	6.24074	8.1389	10.426	12.1389	12.9167	12.8148	16.2407	16.1389	17.426	7.09	6.50926	6.90185	2.42592	2.52778	2.75
14	16.5237	16.256	15.8324	9.76852	8.9241	8.91852	14.0745	11.53	12.9521	19.9685	18.241	19.1852	9.61111	8.60556	8.5037	5.52778	5.42592	6.03704
21	17.3241	16.7969	17.7969	4.0745	4.53	2.81481	17.8204	16.8148	16.737	15.2407	15.2222	15.2593	10.5278	9.83333	10.4259	13.1389	9.62963	12.2407
28	12.5833	12.6759	13.7778	3.12037	2.81481	4.03703	16.5462	17.4259	16.4259	12.3333	13.2407	12.1667	5.44444	5.81482	5.42593	11.4259	10.6296	13.6296
