# Supplementary material for: Ligninolytic activity of the Penicillium chrysogenum and Pleurotus ostreatus fungi involved in the biotransformation of synthetic multi-walled carbon nanotubes modify its toxicity
Source: PeerJ. 2021 Mar 31;9:e11127. doi: 10.7717/peerj.11127 (PMC8019314; doi:10.7717/peerj.11127)
Supplement: Supplemental Information 4 [file peerj-09-11127-s004.zip › Raw Data/Raw Data Figure 3.xlsx]

## Sheet: Hoja1
X (EJE)	P. ostreatus + MWCNTs	MWCNTs	P. ostreatus + MWCNTs + Lignin	MWCNTs	P. ostreatus + MWCNTs + Lignin + glucose	MWCNTs	P. ostreatus + MWCNTs + Glucose	MWCNTs	P. chrysogenum + MWCNTs		P. chrysogenum + MWCNTs + lignin	MWCNTs	P. chrysogenum + MWCNTs + Lignin + Glucose	MWCNTs	P. chrysogenum + MWCNTs + Glucose	MWCNTs	MWCNTs (0 day)	MWCNTs (28 day)
3164.72	16.7066	58.8858	16.7066	-212.839	-99.072	16.7066	16.7066	14.6046	16.8076	2334.44	16.8076	48.6044	16.8076	29.4488	16.8076	-4.49044	16.7066	-22.4424
3162.33	5.46182	8.58851	5.46182	-219.144	-102.675	5.46182	5.46182	2.55667	5.16078	2333.71	5.16078	41.6714	5.16078	-8.034	5.16078	-1.71831	5.46182	-29.6471
3159.93	-3.71107	-36.1629	-3.71107	-226.718	-106.181	-3.71107	-3.71107	-7.42208	-4.41442	2332.98	-4.41442	35.1189	-4.41442	-38.2687	-4.41442	-0.8969	-3.71107	-37.884
3157.54	-10.8121	-75.3684	-10.8121	-235.56	-109.591	-10.8121	-10.8121	-15.3316	-11.918	2332.26	-11.918	28.9469	-11.918	-61.2552	-11.918	-2.0262	-10.8121	-43.3964
3155.14	-15.8414	-109.028	-15.8414	-245.672	-112.905	-15.8414	-15.8414	-21.1719	-17.3499	2339.66	-17.3499	23.1555	-17.3499	-76.9937	-17.3499	-5.1062	-15.8414	-44.339
3152.74	-18.7988	-137.142	-18.7988	-257.053	-116.123	-18.7988	-18.7988	-24.9431	-20.7101	2305.05	-20.7101	17.7445	-20.7101	-85.484	-20.7101	-10.1369	-18.7988	-48.1959
3150.35	-16.9942	-159.71	-16.9942	-269.702	-119.244	-16.9942	-16.9942	-26.645	-19.3085	2325.33	-19.3085	12.7141	-19.3085	-98.2733	-19.3085	-19.1681	-16.9942	-45.8906
3147.95	-20.6261	-176.732	-20.6261	-283.62	-122.269	-20.6261	-20.6261	-24.7772	-23.3436	2311.05	-23.3436	8.06413	-23.3436	-93.866	-23.3436	-30.7932	-20.6261	-42.2792
3145.55	-22.2933	-188.208	-22.2933	-298.807	-125.198	-22.2933	-22.2933	-22.3684	-25.4141	2338.11	-25.4141	3.7947	-25.4141	-70.3344	-25.4141	-36.887	-22.2933	-36.944
3143.15	-27.1511	-208.72	-27.1511	-313.358	-128.031	-27.1511	-27.1511	-20.5924	-30.6752	2342.12	-30.6752	-0.09422	-30.6752	-36.7462	-30.6752	-38.0279	-27.1511	-31.2851
3140.74	-33.7894	-210.766	-33.7894	-340.114	-130.767	-33.7894	-33.7894	-17.7662	-37.7174	2369.17	-37.7174	-3.60263	-37.7174	1.30272	-37.7174	-41.2234	-33.7894	-28.2131
3138.34	-38.6138	-211.2	-38.6138	-360.986	-133.408	-38.6138	-38.6138	-19.0506	-42.9458	2356.92	-42.9458	-6.73052	-42.9458	42.2146	-42.9458	-43.015	-38.6138	-27.5135
3135.94	-37.0979	-190.989	-37.0979	-367.914	-135.952	-37.0979	-37.0979	-19.8627	-41.8341	2319.61	-41.8341	-9.47791	-41.8341	46.4814	-41.8341	-44.307	-37.0979	-31.2194
3133.53	-38.8625	-157.245	-38.8625	-363.913	-138.399	-38.8625	-38.8625	-23.3757	-44.0029	2308.71	-44.0029	-11.8448	-44.0029	35.2593	-44.0029	-45.7433	-38.8625	-36.0381
3131.12	-36.241	-106.353	-36.241	-362.775	-140.751	-36.241	-36.241	-31.0539	-41.7858	2321.53	-41.7858	-13.8312	-41.7858	22.2233	-41.7858	-44.236	-36.241	-37.6738
3128.72	-27.2131	-55.6289	-27.2131	-368.496	-143.006	-27.2131	-27.2131	-38.987	-33.1623	2321.48	-33.1623	-15.437	-33.1623	8.50623	-33.1623	-36.5703	-27.2131	-38.3086
3126.31	-4.89723	-8.37535	-4.89723	-384.78	-145.165	-4.89723	-4.89723	-50.8666	-11.2513	2313.97	-11.2513	-16.6624	-11.2513	6.62224	-11.2513	-33.7129	-4.89723	-38.4203
3123.9	1.01485	39.306	1.01485	-379.956	-147.228	1.01485	1.01485	-63.1334	-5.74392	2315.27	-5.74392	-17.5072	-5.74392	6.60781	-5.74392	-26.9181	1.01485	-37.2355
3121.49	-1.36712	48.544	-1.36712	-384.885	-149.194	-1.36712	-1.36712	-62.9736	-8.55928	2350.45	-8.55928	-26.0107	-8.55928	-2.21486	-8.55928	-20.2452	-1.36712	-33.2488
3119.08	-12.1805	57.5749	-12.1805	-400.726	-151.065	-12.1805	-12.1805	-62.8914	-20.0517	2328.72	-20.0517	-33.389	-20.0517	12.6658	-20.0517	-14.8317	-12.1805	-30.6665
3116.67	-15.8644	43.9685	-15.8644	-397.054	-152.839	-15.8644	-15.8644	-61.6408	-24.3159	2342.89	-24.3159	-38.6134	-24.3159	35.2845	-24.3159	-16.271	-15.8644	-29.3615
3114.26	-10.4916	42.7276	-10.4916	-400.972	-154.516	-10.4916	-10.4916	-60.6272	-19.1614	2325.9	-19.1614	-41.4054	-19.1614	49.5845	-19.1614	-18.206	-10.4916	-29.01
3111.84	-19.7019	39.5355	-19.7019	-413.6	-156.098	-19.7019	-19.7019	-60.1637	-28.0403	2308.9	-28.0403	-42.2905	-28.0403	39.9764	-28.0403	-27.2695	-19.7019	-25.2024
3109.43	-22.3383	33.6401	-22.3383	-396.802	-157.583	-22.3383	-22.3383	-56.6542	-29.6865	2318.34	-29.6865	-40.7395	-29.6865	50.2382	-29.6865	-36.7484	-22.3383	-28.3825
3107.01	-24.4672	31.0721	-24.4672	-391.341	-158.972	-24.4672	-24.4672	-53.427	-29.9133	2318.96	-29.9133	-36.2672	-29.9133	71.8187	-29.9133	-37.9255	-24.4672	-38.8685
3104.6	-16.697	9.92195	-16.697	-416.477	-160.265	-16.697	-16.697	-50.7048	-19.6231	2332.46	-19.6231	-29.6601	-19.6231	107.234	-19.6231	-36.8008	-16.697	-43.8752
3102.18	0.34814	-10.7598	0.34814	-430.832	-161.461	0.34814	0.34814	-51.9251	0.18339	2355.44	0.18339	-21.0894	0.18339	151.786	0.18339	-32.9686	0.34814	-46.1845
3099.76	6.4294	-30.2587	6.4294	-389.466	-162.562	6.4294	6.4294	-51.563	8.88234	2311.34	8.88234	-11.4241	8.88234	150.907	8.88234	-34.226	6.4294	-52.6041
3097.34	10.5617	-47.4001	10.5617	-354.443	-163.566	10.5617	10.5617	-54.484	15.0948	2335.67	15.0948	-2.23301	15.0948	164.969	15.0948	-35.1814	10.5617	-56.2043
3094.92	16.5684	-69.2039	16.5684	-329.074	-164.474	16.5684	16.5684	-61.3748	22.3144	2329.52	22.3144	7.26669	22.3144	192.718	22.3144	-34.8857	16.5684	-59.2848
3092.5	22.5847	-67.921	22.5847	-303.315	-165.285	22.5847	22.5847	-64.4419	28.9559	2333.53	28.9559	16.9966	28.9559	220.727	28.9559	-31.6485	22.5847	-63.0201
3090.08	22.429	-51.0024	22.429	-262.415	-166	22.429	22.429	-65.245	28.9313	2330.08	28.9313	27.1215	28.9313	210.268	28.9313	-25.3203	22.429	-62.9269
3087.66	7.59969	-21.6497	7.59969	-223.012	-166.619	7.59969	7.59969	-65.7798	13.9064	2355.1	13.9064	39.208	13.9064	205.06	13.9064	-18.819	7.59969	-58.8768
3085.23	6.92929	14.907	6.92929	-184.453	-167.142	6.92929	6.92929	-66.274	12.9489	2295.41	12.9489	54.6241	12.9489	220.502	12.9489	-11.0166	6.92929	-52.3749
3082.81	-2.99466	29.1243	-2.99466	-155.444	-167.569	-2.99466	-2.99466	-65.2044	2.95173	2299.42	2.95173	72.3167	2.95173	245.873	2.95173	-4.69138	-2.99466	-43.9491
3080.38	-3.56138	73.9944	-3.56138	-141.671	-167.899	-3.56138	-3.56138	-59.6382	2.34124	2320.36	2.34124	91.1899	2.34124	287.001	2.34124	-7.45808	-3.56138	-38.9232
3077.96	3.67662	110.935	3.67662	-111.409	-168.133	3.67662	3.67662	-54.118	9.53546	2286.43	9.53546	112.241	9.53546	318.794	9.53546	-4.81697	3.67662	-35.0519
3075.53	10.4651	154.61	10.4651	-79.2594	-168.271	10.4651	10.4651	-49.3254	16.2802	2327.02	16.2802	133.232	16.2802	328.64	16.2802	-10.7902	10.4651	-31.4985
3073.1	21.6267	186.557	21.6267	-71.3598	-168.313	21.6267	21.6267	-44.8733	27.398	2322.9	27.398	153.095	27.398	356.375	27.398	-8.69154	21.6267	-33.5183
3070.67	32.2152	212.857	32.2152	-42.0966	-168.258	32.2152	32.2152	-39.965	37.9426	2332.32	37.9426	171.389	37.9426	369.744	37.9426	-8.4153	32.2152	-38.2386
3068.24	26.1049	229.71	26.1049	-9.10935	-168.107	26.1049	26.1049	-36.4652	31.7884	2322.1	31.7884	187.255	31.7884	379.865	31.7884	-7.87023	26.1049	-43.7534
3065.81	35.319	233.19	35.319	41.3923	-167.86	35.319	35.319	-37.5545	40.9587	2376.92	40.9587	200.09	40.9587	379.292	40.9587	-11.9439	35.319	-48.7488
3063.38	43.6543	222.633	43.6543	93.601	-170.818	43.6543	43.6543	-31.3107	49.2501	2340.95	49.2501	209.831	49.2501	390.744	49.2501	-10.8389	43.6543	-57.6908
3060.95	47.9785	206.58	47.9785	172.459	-172.631	47.9785	47.9785	-24.3096	53.5304	2325.31	53.5304	218.146	53.5304	412.296	53.5304	-12.4667	47.9785	-65.4508
3058.51	43.2245	180.656	43.2245	205.616	-172.608	43.2245	43.2245	-20.6958	48.7325	2327.27	48.7325	224.757	48.7325	428.119	48.7325	-16.9719	43.2245	-69.8173
3056.08	42.2168	156.256	42.2168	242.343	-171.025	42.2168	42.2168	-18.1683	47.6809	2337.36	47.6809	229.218	47.6809	453.934	47.6809	-12.9908	42.2168	-67.6952
3053.64	45.5638	146.606	45.5638	268.933	-167.872	45.5638	45.5638	-15.8415	50.9839	2329.15	50.9839	232.332	50.9839	469.395	50.9839	-10.1071	45.5638	-67.3053
3051.2	34.3117	154.032	34.3117	278.068	-163.25	34.3117	34.3117	-16.3244	39.6878	2350.09	39.6878	233.626	39.6878	477.556	39.6878	-10.0194	34.3117	-57.7978
3048.76	26.0159	160.951	26.0159	259.001	-157.439	26.0159	26.0159	-17.6572	31.3481	2356.11	31.3481	234.295	31.3481	489.232	31.3481	-13.0367	26.0159	-53.5917
3046.33	20.879	162.808	20.879	234.17	-150.744	20.879	20.879	-20.6776	26.1671	2327.58	26.1671	233.571	26.1671	508.723	26.1671	-9.58009	20.879	-51.0944
3043.89	-0.53499	163.366	-0.53499	222.794	-143.123	-0.53499	-0.53499	-23.2295	4.70914	2290.24	4.70914	231.762	4.70914	504.542	4.70914	-14.6365	-0.53499	-49.6195
3041.45	-11.7388	159.02	-11.7388	201.27	-134.086	-11.7388	-11.7388	-26.2482	-6.53868	2315.91	-6.53868	228.826	-6.53868	498.223	-6.53868	-23.4833	-11.7388	-45.679
3039	-24.8257	129.477	-24.8257	178.284	-124.61	-24.8257	-24.8257	-31.0812	-19.6697	2336.16	-19.6697	225.416	-19.6697	496.015	-19.6697	-23.6816	-24.8257	-43.3878
3036.56	-38.0426	100.761	-38.0426	164.057	-114.438	-38.0426	-38.0426	-35.6055	-32.9306	2361.83	-32.9306	222.831	-32.9306	497.921	-32.9306	-26.7396	-38.0426	-42.2283
3034.12	-45.1257	80.1345	-45.1257	141.667	-104.904	-45.1257	-45.1257	-32.3511	-40.0524	2338.04	-40.0524	221.425	-40.0524	491.641	-40.0524	-24.7776	-45.1257	-41.4412
3031.67	-48.523	39.3489	-48.523	152.223	-97.0865	-48.523	-48.523	-30.6609	-43.4847	2318.31	-43.4847	218.745	-43.4847	477.245	-43.4847	-18.3203	-48.523	-40.7538
3029.23	-54.2331	20.0996	-54.2331	178.417	-90.053	-54.2331	-54.2331	-29.1027	-49.2375	2321.63	-49.2375	214.485	-49.2375	431.41	-49.2375	-24.2884	-54.2331	-38.7466
3026.78	-62.4183	1.50077	-62.4183	200.137	-84.3538	-62.4183	-62.4183	-27.7404	-57.4822	2316.8	-57.4822	208.804	-57.4822	415.441	-57.4822	-29.1806	-62.4183	-37.5893
3024.33	-54.4695	-4.36805	-54.4695	198.55	-79.8291	-54.4695	-54.4695	-27.5378	-49.6154	2336.38	-49.6154	202.176	-49.6154	408.829	-49.6154	-30.9772	-54.4695	-37.045
3021.88	-33.1544	23.2116	-33.1544	219.876	-75.2927	-33.1544	-33.1544	-30.0411	-28.4077	2336.3	-28.4077	194.687	-28.4077	410.487	-28.4077	-24.332	-33.1544	-38.6641
3019.44	-26.5552	45.9246	-26.5552	216.433	-70.4779	-26.5552	-26.5552	-34.5227	-21.9411	2337.58	-21.9411	187.013	-21.9411	408.565	-21.9411	-27.1722	-26.5552	-39.21
3016.98	-20.3349	75.7253	-20.3349	217.885	-66.2026	-20.3349	-20.3349	-39.7272	-15.8759	2330.04	-15.8759	179.031	-15.8759	411.483	-15.8759	-23.4441	-20.3349	-43.4197
3014.53	-7.2804	111.796	-7.2804	211.596	-62.6833	-7.2804	-7.2804	-41.4405	-2.99294	2337.42	-2.99294	171.305	-2.99294	424.19	-2.99294	-11.756	-7.2804	-46.0378
3012.08	2.79587	162.515	2.79587	191.476	-59.2769	2.79587	2.79587	-40.471	6.90401	2336.66	6.90401	165.53	6.90401	452.744	6.90401	-8.12257	2.79587	-47.4409
3009.63	10.9097	197.874	10.9097	169.406	-55.3034	10.9097	10.9097	-37.7149	14.8426	2352.17	14.8426	161.191	14.8426	449.851	14.8426	-3.68019	10.9097	-37.7149
3007.17	10.686	218.262	10.686	147.833	-51.3605	10.686	10.686	-32.9813	14.4487	2348.7	14.4487	157.468	14.4487	412.333	14.4487	-0.69836	10.686	-32.9813
3004.72	2.20325	227.507	2.20325	148.846	-47.8897	2.20325	2.20325	-23.6104	5.79585	2337.1	5.79585	155.19	5.79585	364.954	5.79585	0.71145	2.20325	-23.6104
3002.26	-2.66082	208.573	-2.66082	132.103	-44.8699	-2.66082	-2.66082	-20.5914	0.7615	2346.51	0.7615	154.096	0.7615	342.657	0.7615	0.59007	-2.66082	-20.5914
2999.81	-0.80873	189.249	-0.80873	114.512	-43.4817	-0.80873	-0.80873	-12.6259	2.44321	2359.98	2.44321	153.19	2.44321	323.965	2.44321	7.60725	-0.80873	-12.6259
2997.35	7.26483	143.109	7.26483	113.685	-43.8124	7.26483	7.26483	-9.43071	10.3464	2363.97	10.3464	151.598	10.3464	322.263	10.3464	4.83994	7.26483	-9.43071
2994.89	6.73291	101.387	6.73291	102.345	-46.3225	6.73291	6.73291	-9.2503	9.644	2336.1	9.644	148.733	9.644	330.736	9.644	-0.20648	6.73291	-9.2503
2992.43	10.7774	76.4193	10.7774	84.4367	-51.2077	10.7774	10.7774	-10.8573	13.5179	2323.83	13.5179	144.028	13.5179	351.425	13.5179	-4.97729	10.7774	-10.8573
2989.97	19.748	71.3188	19.748	73.4375	-57.1143	19.748	19.748	-13.4379	22.3178	2346.11	22.3178	138.574	22.3178	369.007	22.3178	-8.42731	19.748	-13.4379
2987.51	18.5421	48.6014	18.5421	46.8714	-63.9195	18.5421	18.5421	-17.7829	20.9411	2344.67	20.9411	134.229	20.9411	403.045	20.9411	-12.597	18.5421	-17.7829
2985.04	16.5413	61.2161	16.5413	39.1844	-71.46	16.5413	16.5413	-12.9805	18.7695	2343.23	18.7695	130.879	18.7695	417.772	18.7695	-17.6386	16.5413	-12.9805
2982.58	4.10776	82.1526	4.10776	42.2033	-79.1858	4.10776	4.10776	-13.1114	6.16504	2326.89	6.16504	129.353	6.16504	419.554	6.16504	-12.978	4.10776	-13.1114
2980.11	-7.53029	82.0732	-7.53029	31.5491	-87.4932	-7.53029	-7.53029	-7.97268	-5.64207	2340.35	-5.64207	130.758	-5.64207	426.712	-5.64207	-12.2439	-7.53029	-7.97268
2977.65	-21.9594	116.654	-21.9594	51.2813	-95.5562	-21.9594	-21.9594	-6.89433	-20.2299	2326.72	-20.2299	135.339	-20.2299	434.192	-20.2299	-12.1829	-21.9594	-6.89433
2975.18	-30.7264	142.794	-30.7264	103.538	-103.02	-30.7264	-30.7264	-3.80225	-29.1606	2334.77	-29.1606	141.309	-29.1606	423.03	-29.1606	-5.38423	-30.7264	-3.80225
2972.71	-27.1426	182.004	-27.1426	162.719	-109.176	-27.1426	-27.1426	-7.81278	-25.7576	2346.88	-25.7576	146.667	-25.7576	404.104	-25.7576	-5.93179	-27.1426	-7.81278
2970.25	-23.2344	220.514	-23.2344	198.485	-114.832	-23.2344	-23.2344	-3.16148	-22.0554	2369.16	-22.0554	151.296	-22.0554	384.08	-22.0554	-8.65394	-23.2344	-3.16148
2967.78	-11.1238	238.876	-11.1238	251.647	-120.175	-11.1238	-11.1238	-0.50713	-10.1807	2367.72	-10.1807	155.343	-10.1807	381.191	-10.1807	-9.52343	-11.1238	-0.50713
2965.31	2.11238	266.786	2.11238	294.265	-125.204	2.11238	2.11238	4.7116	2.78813	2366.28	2.78813	159.201	2.78813	401.221	2.78813	-9.0857	2.11238	4.7116
2962.83	6.86225	280.046	6.86225	325.211	-129.766	6.86225	6.86225	12.235	7.24179	2371.61	7.24179	162.312	7.24179	456.415	7.24179	-0.72151	6.86225	12.235
2960.36	11.8829	296.406	11.8829	375.566	-134.448	11.8829	11.8829	17.0934	11.9431	2362.04	11.9431	164.055	11.9431	511.165	11.9431	0.13577	11.8829	17.0934
2957.89	16.6808	295.605	16.6808	421.383	-139.138	16.6808	16.6808	19.5053	16.4076	2352.47	16.4076	164.392	16.4076	546.266	16.4076	11.3916	16.6808	19.5053
2955.41	23.8173	325.332	23.8173	454.638	-144.101	23.8173	23.8173	25.545	23.2099	2340.19	23.2099	164.876	23.2099	583.057	23.2099	9.03105	23.8173	25.545
2952.94	32.7285	361.834	32.7285	500.935	-149.424	32.7285	32.7285	21.95	31.7978	2361.79	31.7978	165.381	31.7978	633.805	31.7978	12.2023	32.7285	21.95
2950.46	39.3205	370.841	39.3205	550.526	-154.437	39.3205	39.3205	24.3524	38.0664	2371.19	38.0664	164.822	38.0664	628.157	38.0664	12.649	39.3205	24.3524
2947.98	49.3465	379.635	49.3465	577.28	-159.129	49.3465	49.3465	24.0399	47.7689	2378.55	47.7689	161.873	47.7689	604.292	47.7689	18.9256	49.3465	24.0399
2945.51	51.082	385.826	51.082	596.431	-163.547	51.082	51.082	28.1234	49.1806	2373.05	49.1806	158.505	49.1806	573.141	49.1806	17.6768	51.082	28.1234
2943.03	53.4846	361.972	53.4846	586.453	-167.753	53.4846	53.4846	29.456	51.2593	2372.96	51.2593	155.399	51.2593	574.318	51.2593	17.8542	53.4846	29.456
2940.55	48.6103	360.323	48.6103	577.909	-171.402	48.6103	48.6103	32.3707	46.0611	2365.42	46.0611	153.204	46.0611	586.615	46.0611	20.1158	48.6103	32.3707
2938.07	40.8994	364.406	40.8994	588.585	-174.419	40.8994	40.8994	32.8382	38.0261	2384.3	38.0261	150.125	38.0261	589.929	38.0261	28.6464	40.8994	32.8382
2935.58	34.5977	344.879	34.5977	592.4	-177.296	34.5977	34.5977	30.5411	31.4001	2386.92	31.4001	144.905	31.4001	578.431	31.4001	29.6105	34.5977	30.5411
2933.1	32.6861	325.771	32.6861	564.183	-179.742	32.6861	32.6861	30.176	29.1638	2409.2	29.1638	137.563	29.1638	556.588	29.1638	35.7129	32.6861	30.176
2930.62	30.9795	299.42	30.9795	508.481	-181.825	30.9795	30.9795	24.3676	27.1248	2418.6	27.1248	129.392	27.1248	536.486	27.1248	34.7185	30.9795	24.3676
2928.13	25.7839	278.491	25.7839	466.174	-182.405	25.7839	25.7839	21.5965	21.5566	2412.41	21.5566	119.301	21.5566	525.29	21.5566	36.3025	25.7839	21.5965
2925.64	16.0759	257.676	16.0759	394.188	-181.155	16.0759	16.0759	17.5973	11.4958	2405.54	11.4958	107.298	11.4958	474.373	11.4958	29.0859	16.0759	17.5973
2923.16	0.17687	229.226	0.17687	341.783	-178.326	0.17687	0.17687	9.97883	-4.68953	2368.19	-4.68953	93.6774	-4.68953	416.683	-4.68953	25.0451	0.17687	9.97883
2920.67	-5.99428	201.263	-5.99428	300.697	-174.389	-5.99428	-5.99428	7.34784	-11.0485	2372.84	-11.0485	79.2619	-11.0485	374.054	-11.0485	9.16763	-5.99428	7.34784
2918.18	-8.90359	187.25	-8.90359	256.294	-169.454	-8.90359	-8.90359	5.70726	-14.0281	2368	-14.0281	63.9479	-14.0281	337.728	-14.0281	-3.55124	-8.90359	5.70726
2915.69	-17.7777	167.492	-17.7777	231.248	-163.633	-17.7777	-17.7777	4.35766	-22.85	2370.62	-22.85	48.1716	-22.85	269.646	-22.85	-9.96251	-17.7777	4.35766
2913.2	-21.4184	136.365	-21.4184	236.534	-156.253	-21.4184	-21.4184	2.05773	-26.3256	2359.02	-26.3256	32.0173	-26.3256	199.845	-26.3256	-6.38503	-21.4184	2.05773
2910.71	-9.20047	111.033	-9.20047	228.548	-148.27	-9.20047	-9.20047	0.71666	-13.8524	2398.22	-13.8524	16.7279	-13.8524	132.8	-13.8524	-6.09327	-9.20047	0.71666
2908.21	-6.71904	90.195	-6.71904	197.882	-139.237	-6.71904	-6.71904	5.04456	-11.062	2395.42	-11.062	3.49205	-11.062	93.9539	-11.062	-0.87812	-6.71904	5.04456
2905.72	-9.14323	58.3779	-9.14323	145.133	-129.698	-9.14323	-9.14323	10.4001	-13.1743	2380.42	-13.1743	-7.15754	-13.1743	67.2889	-13.1743	6.22334	-9.14323	10.4001
2903.23	-20.3504	30.3772	-20.3504	99.903	-119.697	-20.3504	-20.3504	20.5387	-24.1116	2385.75	-24.1116	-14.6817	-24.1116	52.6916	-24.1116	8.29954	-20.3504	20.5387
2900.73	-17.0933	24.6272	-17.0933	67.1581	-109.458	-17.0933	-17.0933	33.0188	-20.5846	2405.99	-20.5846	-19.6476	-20.5846	66.2373	-20.5846	2.49879	-17.0933	33.0188
2898.23	-14.8714	14.4893	-14.8714	27.4593	-99.7032	-14.8714	-14.8714	48.2219	-18.0928	2386.92	-18.0928	-21.8627	-18.0928	91.9779	-18.0928	-2.44282	-14.8714	48.2219
2895.73	-5.82828	-6.46713	-5.82828	-16.7543	-89.6816	-5.82828	-5.82828	56.6816	-8.77969	2388.86	-8.77969	-22.0017	-8.77969	136.308	-8.77969	-7.42383	-5.82828	56.6816
2893.24	-6.85389	-3.89708	-6.85389	-56.2593	-79.1148	-6.85389	-6.85389	63.709	-9.53499	2387.42	-9.53499	-21.5652	-9.53499	156.919	-9.53499	-2.14437	-6.85389	63.709
2890.74	-5.06595	21.7024	-5.06595	-88.3659	-68.3128	-5.06595	-5.06595	68.2392	-7.47673	2390.71	-7.47673	-20.6874	-7.47673	187.87	-7.47673	6.57287	-5.06595	68.2392
2888.24	7.83898	45.1674	7.83898	-148.636	-57.198	7.83898	7.83898	63.4665	5.69862	2387.23	5.69862	-19.5133	5.69862	236.581	5.69862	21.0316	7.83898	63.4665
2885.73	33.658	60.8186	33.658	-216.913	-46.2673	33.658	33.658	60.3805	31.7881	2389.16	31.7881	-17.4091	31.7881	261.374	31.7881	26.6069	33.658	60.3805
2883.23	37.6386	91.7972	37.6386	-243.953	-34.9697	37.6386	37.6386	61.8682	36.0393	2379.58	36.0393	-14.5858	36.0393	285.671	36.0393	29.1879	37.6386	61.8682
2880.73	48.9092	130.99	48.9092	-243.56	-23.6713	48.9092	48.9092	64.7967	47.5808	2348.32	47.5808	-12.0265	47.5808	306.076	47.5808	23.845	48.9092	64.7967
2878.22	59.4877	172.52	59.4877	-210.078	-12.2334	59.4877	59.4877	68.3928	58.4302	2366.52	58.4302	-9.97484	58.4302	315.135	58.4302	14.2383	59.4877	68.3928
2875.72	71.2181	206.168	71.2181	-143.272	-0.08467	71.2181	71.2181	66.3098	70.4317	2346.78	70.4317	-8.11869	70.4317	339.85	70.4317	2.81899	71.2181	66.3098
2873.21	76.5853	236.393	76.5853	-64.7217	12.5245	76.5853	76.5853	61.3346	76.07	2396.82	76.07	-4.50062	76.07	360.088	76.07	-1.36739	76.5853	61.3346
2870.7	58.7694	269.307	58.7694	-3.39539	24.3087	58.7694	58.7694	59.001	58.5254	2394.69	58.5254	1.8193	58.5254	379.043	58.5254	-4.49506	58.7694	59.001
2868.19	57.3687	294.767	57.3687	71.1668	36.6278	57.3687	57.3687	55.0255	57.4218	2405.44	57.4218	9.07539	57.4218	385.775	57.4218	0.2184	57.3687	55.0255
2865.68	54.9135	322.646	54.9135	133.863	49.2182	54.9135	54.9135	50.8271	55.2711	2377.56	55.2711	17.3963	55.2711	410.846	55.2711	5.43556	54.9135	50.8271
2863.17	51.6476	327.53	51.6476	218.911	61.7058	51.6476	51.6476	43.8729	52.275	2370.01	52.275	26.6112	52.275	428.387	52.275	7.40222	51.6476	43.8729
2860.66	51.4882	340.132	51.4882	315.714	74.3173	51.4882	51.4882	40.3829	52.3192	2362.46	52.3192	36.9269	52.3192	429.745	52.3192	10.6882	51.4882	40.3829
2858.15	49.9798	341.409	49.9798	395.162	87.4664	49.9798	49.9798	32.9508	50.9278	2358.97	50.9278	47.3739	50.9278	440.092	50.9278	11.3083	49.9798	32.9508
2855.64	53.1879	344.919	53.1879	182.124	101.556	53.1879	53.1879	32.7842	54.1571	2341.26	54.1571	56.5553	54.1571	427.398	54.1571	9.58864	53.1879	32.7842
2853.12	43.6589	357.844	43.6589	233.835	115.95	43.6589	43.6589	37.3594	44.5551	2366.23	44.5551	63.737	44.5551	416.662	44.5551	9.66172	43.6589	37.3594
2850.6	28.9723	357.474	28.9723	242.358	130.547	28.9723	28.9723	41.343	29.7065	2381.04	29.7065	70.3314	29.7065	447.376	29.7065	7.27121	28.9723	41.343
2848.09	16.0463	343.707	16.0463	234.759	145.481	16.0463	16.0463	43.7166	16.5135	2333.72	16.5135	76.4939	16.5135	488.695	16.5135	8.74906	16.0463	43.7166
2845.57	0.77131	327.053	0.77131	244.678	161.017	0.77131	0.77131	42.307	0.96948	2334.53	0.96948	81.7638	0.96948	525.673	0.96948	1.45566	0.77131	42.307
2843.05	3.02409	329.439	3.02409	264.932	177.687	3.02409	3.02409	37.0455	3.04905	2354.3	3.04905	85.3088	3.04905	538.869	3.04905	-0.80341	3.02409	37.0455
2840.53	-8.39143	323.272	-8.39143	286.794	194.833	-8.39143	-8.39143	38.1679	-8.41474	2349.01	-8.41474	87.8319	-8.41474	564.685	-8.41474	1.50855	-8.39143	38.1679
2838.01	-14.7505	308.18	-14.7505	311.319	213.017	-14.7505	-14.7505	39.599	-14.6898	2362.69	-14.6898	89.3022	-14.6898	580.192	-14.6898	3.2892	-14.7505	39.599
2835.49	-21.5763	308.824	-21.5763	337.583	232.41	-21.5763	-21.5763	42.5258	-21.2934	2368.91	-21.2934	89.5803	-21.2934	589.242	-21.2934	3.2232	-21.5763	42.5258
2832.97	-18.2788	311.85	-18.2788	345.264	252.77	-18.2788	-18.2788	40.8415	-17.6455	2374.46	-17.6455	89.061	-17.6455	590.49	-17.6455	0.87727	-18.2788	40.8415
2830.44	-11.8246	320.128	-11.8246	352.167	273.144	-11.8246	-11.8246	42.3445	-10.7379	2375.26	-10.7379	88.1044	-10.7379	554.629	-10.7379	-3.11343	-11.8246	42.3445
2827.92	-1.57472	334.714	-1.57472	366.779	293.889	-1.57472	-1.57472	35.6127	0.02722	2368.61	0.02722	87.5216	0.02722	519.746	0.02722	-6.31586	-1.57472	35.6127
2825.39	4.63184	341.702	4.63184	369.902	314.758	4.63184	4.63184	28.994	6.75403	2349.76	6.75403	87.9004	6.75403	496.835	6.75403	-18.3523	4.63184	28.994
2822.87	17.1912	345.022	17.1912	377.786	335.316	17.1912	17.1912	23.4252	19.785	2361.4	19.785	88.4865	19.785	475.341	19.785	-22.6383	17.1912	23.4252
2820.34	30.7023	346.904	30.7023	396.975	356.572	30.7023	30.7023	18.4747	33.7679	2362.88	33.7679	89.7127	33.7679	431.843	33.7679	-30.2206	30.7023	18.4747
2817.81	43.1127	332.713	43.1127	410.98	377.663	43.1127	43.1127	16.038	46.65	2374.52	46.65	91.0915	46.65	392.934	46.65	-29.4781	43.1127	16.038
2815.28	45.8583	312.734	45.8583	396.582	397.942	45.8583	45.8583	8.50885	49.8678	2374.65	49.8678	92.3656	49.8678	381.671	49.8678	-28.6818	45.8583	8.50885
2812.75	43.203	293.303	43.203	378.383	416.642	43.203	43.203	1.89725	47.6847	2369.35	47.6847	92.4763	47.6847	353.557	47.6847	-31.8007	43.203	1.89725
2810.22	26.5541	267.188	26.5541	334.887	433.935	26.5541	26.5541	0.32811	31.5085	2381.67	31.5085	91.0623	31.5085	335.352	31.5085	-39.4704	26.5541	0.32811
2807.69	14.744	232.778	14.744	334.878	450.094	14.744	14.744	-3.70142	20.171	2418.38	20.171	88.1513	20.171	315.051	20.171	-39.3886	14.744	-3.70142
2805.15	0.65945	182.465	0.65945	334.384	464.239	0.65945	0.65945	-7.65376	6.5592	2355.49	6.5592	84.0586	6.5592	279.643	6.5592	-38.0318	0.65945	-7.65376
2802.62	-6.75524	157.039	-6.75524	307.787	476.111	-6.75524	-6.75524	-9.43769	-0.38249	2346.8	-0.38249	78.9561	-0.38249	252.624	-0.38249	-33.3336	-6.75524	-9.43769
2800.08	-21.5117	104.45	-21.5117	288.885	485.622	-21.5117	-21.5117	-13.0772	-14.6657	2315.76	-14.6657	72.581	-14.6657	226.153	-14.6657	-34.6252	-21.5117	-13.0772
2797.55	-25.0668	76.6725	-25.0668	274.46	493.455	-25.0668	-25.0668	-17.2901	-17.7473	2328.08	-17.7473	65.8457	-17.7473	197.799	-17.7473	-27.2004	-25.0668	-17.2901
2795.01	-28.1318	74.3578	-28.1318	281.915	499.406	-28.1318	-28.1318	-17.6656	-20.3386	2351.24	-20.3386	59.1835	-20.3386	164.559	-20.3386	-25.118	-28.1318	-17.6656
2792.47	-19.3533	82.8788	-19.3533	254.222	504.042	-19.3533	-19.3533	-13.2037	-11.0866	2368.97	-11.0866	52.2772	-11.0866	161.116	-11.0866	-23.5792	-19.3533	-13.2037
2789.93	-17.8411	94.2298	-17.8411	225.469	506.606	-17.8411	-17.8411	-3.74931	-9.10027	2359.61	-9.10027	46.5037	-9.10027	154.447	-9.10027	-23.7966	-17.8411	-3.74931
2787.39	-25.2892	114.463	-25.2892	194.896	507.678	-25.2892	-25.2892	7.02271	-16.0744	2349.57	-16.0744	42.0604	-16.0744	160.669	-16.0744	-27.5754	-25.2892	7.02271
2784.85	-40.1132	108.413	-40.1132	146.513	508.179	-40.1132	-40.1132	10.256	-30.4239	2329.36	-30.4239	38.5603	-30.4239	143.439	-30.4239	-30.9907	-40.1132	10.256
2782.31	-45.9003	112.902	-45.9003	95.8649	507.881	-45.9003	-45.9003	13.2387	-35.7364	2326.77	-35.7364	36.0313	-35.7364	114.37	-35.7364	-25.8581	-45.9003	13.2387
2779.76	-52.759	95.7108	-52.759	82.0457	507.091	-52.759	-52.759	9.56919	-42.1205	2333.67	-42.1205	35.2914	-42.1205	82.3958	-42.1205	-21.8376	-52.759	9.56919
2777.22	-46.519	84.3442	-46.519	62.2901	505.545	-46.519	-46.519	2.28447	-35.4056	2350.05	-35.4056	35.6201	-35.4056	42.9832	-35.4056	-16.4482	-46.519	2.28447
2774.67	-44.6859	81.7755	-44.6859	18.9534	503.387	-44.6859	-44.6859	-7.04681	-33.0974	2337.97	-33.0974	36.2529	-33.0974	8.47149	-33.0974	-17.1351	-44.6859	-7.04681
2772.13	-40.0502	94.5448	-40.0502	-1.41878	501.035	-40.0502	-40.0502	-11.9863	-27.9863	2342.84	-27.9863	38.0447	-27.9863	-30.1909	-27.9863	-18.1324	-40.0502	-11.9863
2769.58	-30.8288	84.7454	-30.8288	-6.83003	498.364	-30.8288	-30.8288	-15.83	-18.3383	2369.38	-18.3383	40.3508	-18.3383	-44.8569	-18.3383	-13.0362	-30.8288	-15.83
2767.03	-15.7445	69.9423	-15.7445	1.12007	495.276	-15.7445	-15.7445	-16.7916	-2.82359	2357.3	-2.82359	42.7848	-2.82359	-41.4966	-2.82359	-7.02906	-15.7445	-16.7916
2764.48	-12.5666	59.0791	-12.5666	4.01021	490.866	-12.5666	-12.5666	-12.7926	0.84727	2339.13	0.84727	45.8992	0.84727	-19.9786	0.84727	0.13791	-12.5666	-12.7926
2761.93	-13.4456	51.9314	-13.4456	-7.45099	485.471	-13.4456	-13.4456	-8.44863	0.56471	2335.18	0.56471	48.7476	0.56471	9.01358	0.56471	-0.23619	-13.4456	-8.44863
2759.38	-17.8705	25.8791	-17.8705	-4.13207	479.212	-17.8705	-17.8705	-2.64113	-3.13352	2346.14	-3.13352	52.2447	-3.13352	-3.68253	-3.13352	-8.07499	-17.8705	-2.64113
2756.83	-13.9734	35.0256	-13.9734	20.0842	472.319	-13.9734	-13.9734	1.98266	1.63097	2334.07	1.63097	57.5079	1.63097	-4.53466	1.63097	-12.3467	-13.9734	1.98266
2754.27	-19.6087	44.2292	-19.6087	56.8045	464.626	-19.6087	-19.6087	6.02479	-3.00256	2320.63	-3.00256	65.1249	-3.00256	-22.2474	-3.00256	-19.393	-19.6087	6.02479
2751.72	-22.7292	58.0395	-22.7292	77.6746	456.758	-22.7292	-22.7292	9.88463	-5.00817	2352.6	-5.00817	74.1959	-5.00817	-29.5181	-5.00817	-25.2521	-22.7292	9.88463
2749.16	-32.3139	79.1457	-32.3139	97.9535	447.91	-32.3139	-32.3139	9.54959	-13.4021	2356.78	-13.4021	84.0876	-13.4021	-1.41055	-13.4021	-31.2947	-32.3139	9.54959
2746.6	-30.1465	97.8214	-30.1465	121.584	438.506	-30.1465	-30.1465	10.6263	-10.0212	2354.86	-10.0212	95.1279	-10.0212	17.1411	-10.0212	-32.2229	-30.1465	10.6263
2744.05	-13.6293	87.2237	-13.6293	131.228	429.285	-13.6293	-13.6293	7.85301	7.79497	2368.33	7.79497	105.828	7.79497	63.1149	7.79497	-24.5099	-13.6293	7.85301
2741.49	3.93844	76.3694	3.93844	133.428	420.041	3.93844	3.93844	11.6161	26.6223	2367.82	26.6223	115.383	26.6223	91.3669	26.6223	-14.2717	3.93844	11.6161
2738.93	21.8517	64.1667	21.8517	149.73	411.041	21.8517	21.8517	13.9812	45.6342	2371.36	45.6342	123.779	45.6342	127.016	45.6342	3.43253	21.8517	13.9812
2736.37	31.8798	74.5328	31.8798	149.195	402.08	31.8798	31.8798	16.5596	56.5053	2368.81	56.5053	130.521	56.5053	137.401	56.5053	21.2963	31.8798	16.5596
2733.81	29.5681	90.0658	29.5681	137.764	393.006	29.5681	29.5681	19.3021	54.7255	2434.02	54.7255	136.391	54.7255	103.231	54.7255	30.8921	29.5681	19.3021
2731.24	31.348	95.8501	31.348	132.853	383.517	31.348	31.348	23.2347	56.7072	2348.81	56.7072	140.774	56.7072	69.5747	56.7072	44.2485	31.348	23.2347
2728.68	22.4474	96.4669	22.4474	153.791	373.392	22.4474	22.4474	29.2088	47.6954	2394.37	47.6954	143.23	47.6954	39.3802	47.6954	52.0857	22.4474	29.2088
2726.11	23.4332	91.7004	23.4332	153.411	363.017	23.4332	23.4332	32.9453	48.3124	2404.02	48.3124	143.03	48.3124	55.208	48.3124	64.1848	23.4332	32.9453
2723.55	23.1211	76.3916	23.1211	160.776	352.344	23.1211	23.1211	36.2866	47.4666	2419.08	47.4666	140.724	47.4666	97.9563	47.4666	69.1207	23.1211	36.2866
2720.98	26.2826	62.9628	26.2826	156.065	341.416	26.2826	26.2826	40.5556	50.0589	2392.14	50.0589	137.708	50.0589	143.057	50.0589	74.5489	26.2826	40.5556
2718.41	39.5561	49.4654	39.5561	150.398	330.52	39.5561	39.5561	45.7931	62.8946	2407.21	62.8946	133.127	62.8946	181.518	62.8946	76.5171	39.5561	45.7931
2715.84	48.774	38.1888	48.774	140.227	319.182	48.774	48.774	50.2077	71.6765	2420.25	71.6765	128.504	71.6765	191.46	71.6765	82.4927	48.774	50.2077
2713.27	57.5237	34.1927	57.5237	215.895	307.761	57.5237	57.5237	54.6363	79.99	2435.99	79.99	124.15	79.99	200.737	79.99	96.874	57.5237	54.6363
2710.7	51.9919	29.1971	51.9919	292.679	296.691	51.9919	51.9919	61.8614	74.0217	2455.8	74.0217	120.761	74.0217	176.133	74.0217	107.019	51.9919	61.8614
2708.13	50.2575	41.4723	50.2575	304.695	285.957	50.2575	50.2575	70.6871	71.8509	2470.19	71.8509	116.577	71.8509	123.47	71.8509	113.049	50.2575	70.6871
2705.56	59.5117	40.1801	59.5117	292.924	275.37	59.5117	59.5117	81.6409	80.6684	2450.7	80.6684	111.628	80.6684	95.457	80.6684	117.865	59.5117	81.6409
2702.98	76.6053	28.0924	76.6053	267.734	265.268	76.6053	76.6053	91.7945	97.3253	2468.48	97.3253	106.368	97.3253	95.1546	97.3253	123.275	76.6053	91.7945
2700.41	102.863	14.6533	102.863	221.172	255.744	102.863	102.863	100.412	123.146	2475.42	123.146	100.831	123.146	109.281	123.146	134.908	102.863	100.412
2697.83	117.218	20.6085	117.218	185.923	246.814	117.218	117.218	111.484	137.064	2509.46	137.064	94.4239	137.064	137.746	137.064	152.141	117.218	111.484
2695.26	136.635	41.566	136.635	124.633	238.773	136.635	136.635	120.766	156.044	2524.53	156.044	87.5973	156.044	143.327	156.044	178.621	136.635	120.766
2692.68	152.682	43.6482	152.682	63.3893	231.519	152.682	152.682	134.976	171.653	2557.89	171.653	78.7264	171.653	141.079	171.653	201.483	152.682	134.976
2690.1	170.936	39.1745	170.936	20.9368	224.676	170.936	170.936	148.614	189.469	2581.77	189.469	67.9938	189.469	146.248	189.469	222.223	170.936	148.614
2687.52	188.571	35.053	188.571	13.3157	219.2	188.571	188.571	165.939	206.666	2593.45	206.666	56.2707	206.666	132.336	206.666	244.114	188.571	165.939
2684.94	203.531	30.4494	203.531	7.24119	213.978	203.531	203.531	183.519	221.188	2572.61	221.188	44.933	221.188	119.794	221.188	260.719	203.531	183.519
2682.36	217.983	33.7402	217.983	24.3934	208.161	217.983	217.983	201.691	235.201	2613.43	235.201	34.0268	235.201	84.4477	235.201	280.082	217.983	201.691
2679.77	225.18	39.0452	225.18	18.5949	202.102	225.18	225.18	226.188	241.961	2635.27	241.961	24.208	241.961	73.7391	241.961	298.196	225.18	226.188
2677.19	246.5	26.9979	246.5	7.75822	195.994	246.5	246.5	251.753	262.842	2644.24	262.842	16.5712	262.842	87.2847	262.842	322.993	246.5	251.753
2674.6	272.457	10.3253	272.457	-9.03426	190.074	272.457	272.457	278.992	288.36	2697.94	288.36	11.2985	288.36	94.4978	288.36	351.904	272.457	278.992
2672.02	286.563	4.24944	286.563	-19.1075	184.254	286.563	286.563	304.557	302.027	2721.14	302.027	8.34299	302.027	90.0391	302.027	384.858	286.563	304.557
2669.43	314.294	-13.3806	314.294	-28.4335	178.118	314.294	314.294	332.369	329.319	2740.27	329.319	7.65739	329.319	96.114	329.319	411.389	314.294	332.369
2666.84	331.881	-29.8997	331.881	-39.5885	171.686	331.881	331.881	364.201	346.466	2739.76	346.466	8.71647	346.466	116.624	346.466	433.949	331.881	364.201
2664.25	353.639	-64.3985	353.639	-51.066	164.186	353.639	353.639	390.199	367.785	2790.74	367.785	10.962	367.785	122.755	367.785	452.715	353.639	390.199
2661.66	366.042	-84.8501	366.042	-83.6374	155.857	366.042	366.042	412.778	379.749	2832.23	379.749	15.3316	379.749	94.4537	379.749	474.114	366.042	412.778
2659.07	384.715	-85.768	384.715	-121.174	147.451	384.715	384.715	426.069	397.981	2849.33	397.981	21.3392	397.981	63.5573	397.981	491.898	384.715	426.069
2656.48	388.947	-72.2672	388.947	-153.438	138.957	388.947	388.947	443.973	401.773	2897.61	401.773	28.3133	401.773	7.72816	401.773	521.655	388.947	443.973
2653.88	393.667	-27.8182	393.667	-192.024	131.593	393.667	393.667	461.382	406.053	2882.86	406.053	35.8162	406.053	-8.1361	406.053	550.178	393.667	461.382
2651.29	407.58	-5.51742	407.58	-214.852	124.924	407.58	407.58	475.322	419.526	2923	419.526	44.2494	419.526	-10.5492	419.526	572.113	407.58	475.322
2648.69	431.776	14.5787	431.776	-224.016	119.164	431.776	431.776	489.164	443.281	2917.75	443.281	53.0329	443.281	-28.6697	443.281	591.292	431.776	489.164
2646.1	445.161	33.2344	445.161	-199.323	114.209	445.161	445.161	504.566	456.226	2939.38	456.226	61.855	456.226	-21.3186	456.226	602.888	445.161	504.566
2643.5	462.088	65.6113	462.088	-166.177	109.086	462.088	462.088	516.465	472.711	2947.41	472.711	70.5555	472.711	14.9838	472.711	608.654	462.088	516.465
2640.9	462.583	83.9743	462.583	-106.482	104.087	462.583	462.583	525.052	472.766	2956.11	472.766	79.9941	472.766	68.2606	472.766	609.955	462.583	525.052
2638.3	454.571	102.51	454.571	-64.9164	99.907	454.571	454.571	535.428	464.312	2922.13	464.312	90.4521	464.312	115.449	464.312	608.294	454.571	535.428
2635.7	438.44	127.224	438.44	-15.1334	96.8574	438.44	438.44	536.885	447.74	2905.76	447.74	101.914	447.74	145.313	447.74	599.291	438.44	536.885
2633.1	432.494	149.339	432.494	26.1788	94.6105	432.494	432.494	531.603	441.353	2915.14	441.353	114.205	441.353	170.225	441.353	580.994	432.494	531.603
2630.5	411.845	156.03	411.845	75.1696	92.6484	411.845	411.845	518.483	420.261	2890.64	420.261	127.128	420.261	193.169	420.261	568.891	411.845	518.483
2627.89	403.198	159.972	403.198	121.925	91.054	403.198	403.198	501.243	411.173	2862.76	411.173	141.605	411.173	219.115	411.173	549.691	403.198	501.243
2625.29	387.699	152.276	387.699	144.885	89.8188	387.699	387.699	481.824	395.231	2828.77	395.231	156.809	395.231	249.445	395.231	526.89	387.699	481.824
2622.68	379.248	132.146	379.248	137.403	88.2389	379.248	379.248	457.853	386.338	2806.98	386.338	171.042	386.338	269.98	386.338	515.51	379.248	457.853
2620.07	357.137	122.474	357.137	106.523	87.0172	357.137	357.137	429.484	363.784	2823.14	363.784	183.049	363.784	288.734	363.784	503.376	357.137	429.484
2617.47	335.732	114.578	335.732	90.8358	86.0494	335.732	335.732	399.997	341.937	2773.57	341.937	192.645	341.937	285.313	341.937	486.243	335.732	399.997
2614.86	307.891	113.33	307.891	62.4852	85.4975	307.891	307.891	374.953	313.653	2766.69	313.653	198.651	313.653	301.399	313.653	462.398	307.891	374.953
2612.25	280.707	107.897	280.707	38.7408	86.3442	280.707	280.707	345.534	286.025	2739.48	286.025	201.325	286.025	288.974	286.025	433.854	280.707	345.534
2609.63	253.972	75.7719	253.972	23.6969	87.8831	253.972	253.972	318.806	258.848	2713.63	258.848	199.48	258.848	250.856	258.848	398.321	253.972	318.806
2607.02	234.301	45.1017	234.301	7.02395	89.6549	234.301	234.301	293.77	238.733	2671.51	238.733	194.599	238.733	208.085	238.733	362.457	234.301	293.77
2604.41	211.398	14.2539	211.398	3.14158	91.7823	211.398	211.398	270.698	215.386	2629.4	215.386	186.483	215.386	153.204	215.386	334.27	211.398	270.698
2601.79	193.186	-4.85316	193.186	-6.32679	94.1212	193.186	193.186	251.186	196.731	2640.13	196.731	176.821	196.731	118.537	196.731	307.925	193.186	251.186
2599.18	171.882	-20.8696	171.882	6.23684	97.1156	171.882	171.882	230.938	174.982	2632.57	174.982	167.155	174.982	120.489	174.982	284.913	171.882	230.938
2596.56	156.268	-13.486	156.268	-15.5511	100.626	156.268	156.268	210.448	158.924	2568.1	158.924	157.407	158.924	126.498	158.924	264.835	156.268	210.448
2593.95	133.313	-19.7794	133.313	-42.1482	104.195	133.313	133.313	190.236	135.526	2548.34	135.526	147.287	135.526	133.986	135.526	247.228	133.313	190.236
2591.33	113.53	-18.8262	113.53	-55.5519	107.314	113.53	113.53	170.601	114.558	2534.68	114.558	135.105	114.558	136.918	114.558	229.869	113.53	170.601
2588.71	92.6958	-13.8046	92.6958	-74.4554	110.312	92.6958	92.6958	154.017	92.6203	2506.8	92.6203	121.624	92.6203	131.845	92.6203	204.898	92.6958	154.017
2586.09	73.2963	8.14448	73.2963	-107.513	113.147	73.2963	73.2963	138.983	73.0516	2496.53	73.0516	108.391	73.0516	123.027	73.0516	184.657	73.2963	138.983
2583.47	55.8153	14.128	55.8153	-146.945	115.904	55.8153	55.8153	125.616	56.943	2492.36	56.943	95.4803	56.943	116.647	56.943	166.026	55.8153	125.616
2580.84	36.9622	27.6619	36.9622	-185.383	118.387	36.9622	36.9622	114.92	41.5292	2496.99	41.5292	83.8472	41.5292	129.55	41.5292	151.903	36.9622	114.92
2578.22	14.8354	33.7315	14.8354	-206.972	120.825	14.8354	14.8354	104.277	26.6441	2468.43	26.6441	74.1834	26.6441	148.508	26.6441	141.087	14.8354	104.277
2575.59	-16.9213	35.6243	-16.9213	-210.171	123.382	-16.9213	-16.9213	96.1619	3.49169	2462.23	3.49169	67.9495	3.49169	184.916	3.49169	124.812	-16.9213	96.1619
2572.97	-33.3523	42.0958	-33.3523	-212.834	126.185	-33.3523	-33.3523	87.6175	-5.11493	2435.69	-5.11493	64.0635	-5.11493	202.371	-5.11493	103.025	-33.3523	87.6175
2570.34	-39.1247	30.8916	-39.1247	-188.964	128.693	-39.1247	-39.1247	78.1388	-5.68799	2415.26	-5.68799	61.1629	-5.68799	224.142	-5.68799	86.0183	-39.1247	78.1388
2567.71	-47.5396	30.8085	-47.5396	-167.047	130.744	-47.5396	-47.5396	68.599	-13.0767	2437.51	-13.0767	58.5793	-13.0767	234.476	-13.0767	72.8217	-47.5396	68.599
2565.08	-48.8984	16.3794	-48.8984	-166.522	132.56	-48.8984	-48.8984	59.2527	-18.8293	2411.66	-18.8293	55.0236	-18.8293	229.842	-18.8293	64.8491	-48.8984	59.2527
2562.45	-39.9819	12.4244	-39.9819	-162.684	134.436	-39.9819	-39.9819	51.58	-19.1437	2425.11	-19.1437	51.7253	-19.1437	197.002	-19.1437	53.4473	-39.9819	51.58
2559.82	-29.4105	14.6538	-29.4105	-154.34	136.225	-29.4105	-29.4105	43.7686	-22.4213	2401.96	-22.4213	48.3829	-22.4213	149.282	-22.4213	48.4999	-29.4105	43.7686
2557.19	-21.0352	13.1128	-21.0352	-140.251	137.365	-21.0352	-21.0352	40.6777	-29.417	2363.91	-29.417	45.9109	-29.417	108.153	-29.417	45.3416	-21.0352	40.6777
2554.56	-13.1646	20.7199	-13.1646	-137.557	137.284	-13.1646	-13.1646	35.2846	-35.2056	2350.93	-35.2056	45.4669	-35.2056	82.2764	-35.2056	42.6776	-13.1646	35.2846
2551.92	-7.44269	15.1093	-7.44269	-137.365	136.219	-7.44269	-7.44269	33.8828	-38.4437	2366.41	-38.4437	48.7714	-38.4437	65.6826	-38.4437	35.5476	-7.44269	33.8828
2549.29	-4.19551	24.7205	-4.19551	-120.416	134.044	-4.19551	-4.19551	29.6832	-40.7079	2347.33	-40.7079	54.7917	-40.7079	49.1728	-40.7079	29.0852	-4.19551	29.6832
2546.65	0.441	9.50584	0.441	-126.923	131.377	0.441	0.441	24.1629	-38.0222	2354	-38.0222	61.5097	-38.0222	30.1895	-38.0222	26.8341	0.441	24.1629
2544.01	-3.90377	8.42494	-3.90377	-123.058	128.407	-3.90377	-3.90377	23.5462	-41.046	2384.38	-41.046	69.9894	-41.046	47.2311	-41.046	29.9969	-3.90377	23.5462
2541.38	-15.7445	-1.35882	-15.7445	-127.787	125.378	-15.7445	-15.7445	22.5984	-48.9915	2372.76	-48.9915	80.7545	-48.9915	93.1406	-48.9915	31.5255	-15.7445	22.5984
2538.74	-22.0235	-4.57803	-22.0235	-113.895	122.076	-22.0235	-22.0235	22.2118	-49.905	2365.2	-49.905	91.7897	-49.905	155.648	-49.905	35.4693	-22.0235	22.2118
2536.1	-30.7121	-1.9062	-30.7121	-89.8932	118.73	-30.7121	-30.7121	21.5435	-53.2734	2340.68	-53.2734	102.246	-53.2734	201.89	-53.2734	34.2689	-30.7121	21.5435
2533.45	-43.2169	14.2822	-43.2169	-55.508	115.715	-43.2169	-43.2169	18.5175	-61.5888	2339.55	-61.5888	110.13	-61.5888	212.525	-61.5888	29.7041	-43.2169	18.5175
2530.81	-50.8205	27.8676	-50.8205	-13.2438	112.958	-50.8205	-50.8205	18.6158	-65.0007	2331.64	-65.0007	116.892	-65.0007	212.676	-65.0007	20.0123	-50.8205	18.6158
2528.17	-48.7709	36.1946	-48.7709	16.7467	110.79	-48.7709	-48.7709	14.1103	-58.7562	2364.38	-58.7562	122.315	-58.7562	207.989	-58.7562	6.64671	-48.7709	14.1103
2525.52	-41.8512	33.5224	-41.8512	38.2375	110.011	-41.8512	-41.8512	12.5399	-47.641	2351.05	-47.641	126.641	-47.641	205.357	-47.641	-6.14352	-41.8512	12.5399
2522.88	-29.2506	33.4206	-29.2506	55.9495	110.667	-29.2506	-29.2506	6.82777	-30.8433	2346.53	-30.8433	130.493	-30.8433	194.593	-30.8433	-12.9918	-29.2506	6.82777
2520.23	-24.5084	36.7114	-24.5084	73.1295	112.449	-24.5084	-24.5084	7.00944	-21.903	2318.3	-21.903	132.813	-21.903	197.735	-21.903	-18.1436	-24.5084	7.00944
2517.58	-26.0196	44.3913	-26.0196	100.552	114.731	-26.0196	-26.0196	-0.10232	-18.8867	2331.4	-18.8867	135.577	-18.8867	214.548	-18.8867	-24.6503	-26.0196	-0.10232
2514.93	-25.1392	30.8677	-25.1392	118.643	117.491	-25.1392	-25.1392	-6.91094	-13.5063	2344.5	-13.5063	138.056	-13.5063	263.54	-13.5063	-31.0298	-25.1392	-6.91094
2512.28	-14.3985	22.9981	-14.3985	140.757	121.325	-14.3985	-14.3985	-5.68027	1.32305	2337.27	1.32305	139.443	1.32305	294.858	1.32305	-38.3319	-14.3985	-5.68027
2509.63	-11.59	-2.91125	-11.59	148.512	126.149	-11.59	-11.59	0.12042	7.53308	2329.37	7.53308	140.333	7.53308	309.752	7.53308	-50.5678	-11.59	0.12042
2506.98	-16.7583	-31.6458	-16.7583	148.279	131.585	-16.7583	-16.7583	5.28213	4.90374	2330.28	4.90374	138.538	4.90374	271.492	4.90374	-57.7567	-16.7583	5.28213
2504.33	-19.5386	-62.7026	-19.5386	127.765	138.104	-19.5386	-19.5386	9.53968	3.73391	2384.71	3.73391	134.24	3.73391	212.394	3.73391	-60.0706	-19.5386	9.53968
2501.67	-20.0651	-86.1806	-20.0651	97.8304	145.649	-20.0651	-20.0651	16.2771	3.92711	2369.37	3.92711	126.821	3.92711	175.319	3.92711	-55.5055	-20.0651	16.2771
2499.02	-18.6967	-102.53	-18.6967	45.8425	153.918	-18.6967	-18.6967	23.2575	5.26769	2345.2	5.26769	118.29	5.26769	142.899	5.26769	-42.8559	-18.6967	23.2575
2496.36	-19.3544	-113.493	-19.3544	12.2444	162.423	-19.3544	-19.3544	22.8557	4.08281	2347.47	4.08281	109.778	4.08281	100.153	4.08281	-26.6913	-19.3544	22.8557
2493.7	-26.0316	-100.236	-26.0316	-12.981	171.106	-26.0316	-26.0316	22.5408	-3.26573	2328.06	-3.26573	100.394	-3.26573	68.9881	-3.26573	-19.4658	-26.0316	22.5408
2491.04	-31.4903	-101.668	-31.4903	-38.5469	180.149	-31.4903	-31.4903	21.9008	-9.08274	2334.4	-9.08274	91.3462	-9.08274	39.8328	-9.08274	-16.1925	-31.4903	21.9008
2488.38	-36.4774	-98.9689	-36.4774	-65.4596	189.912	-36.4774	-36.4774	20.2699	-14.3784	2338.03	-14.3784	83.2967	-14.3784	8.70602	-14.3784	-16.0464	-36.4774	20.2699
2485.72	-39.4641	-103.867	-39.4641	-87.1802	199.984	-39.4641	-39.4641	16.9853	-17.6786	2361.3	-17.6786	76.2192	-17.6786	-3.70081	-17.6786	-21.2139	-39.4641	16.9853
2483.06	-45.447	-111.39	-45.447	-95.2302	210.449	-45.447	-45.447	13.8202	-23.9816	2364.25	-23.9816	69.1552	-23.9816	-24.0412	-23.9816	-24.2608	-45.447	13.8202
2480.4	-58.1912	-95.3896	-58.1912	-119.877	221.009	-58.1912	-58.1912	10.2275	-37.053	2334.68	-37.053	62.3631	-37.053	-26.8025	-37.053	-24.1	-58.1912	10.2275
2477.73	-65.7002	-97.513	-65.7002	-134.706	231.738	-65.7002	-65.7002	11.8878	-44.8962	2405.4	-44.8962	54.8666	-44.8962	-2.17436	-44.8962	-13.859	-65.7002	11.8878
2475.07	-68.4776	-90.6867	-68.4776	-139.889	242.279	-68.4776	-68.4776	11.5989	-48.0139	2369.72	-48.0139	46.9655	-48.0139	43.8817	-48.0139	-4.36358	-68.4776	11.5989
2472.4	-55.2077	-92.8286	-55.2077	-148.892	253.345	-55.2077	-55.2077	13.2704	-35.0886	2323.9	-35.0886	39.1883	-35.0886	77.9794	-35.0886	3.18094	-55.2077	13.2704
2469.74	-42.7441	-83.5789	-42.7441	-169.184	264.463	-42.7441	-42.7441	15.5537	-22.9713	2352.59	-22.9713	31.2384	-22.9713	107.652	-22.9713	12.8383	-42.7441	15.5537
2467.07	-26.1726	-72.0185	-26.1726	-191.925	275.839	-26.1726	-26.1726	16.1921	-6.74439	2369.78	-6.74439	23.7107	-6.74439	108.625	-6.74439	10.8806	-26.1726	16.1921
2464.4	-16.2888	-53.4588	-16.2888	-225.463	287.527	-16.2888	-16.2888	19.0608	2.79555	2395.78	2.79555	16.8057	2.79555	79.895	2.79555	11.9499	-16.2888	19.0608
2461.73	-14.4552	-26.9004	-14.4552	-232.986	299.805	-14.4552	-14.4552	22.6167	4.28491	2383.84	4.28491	11.2963	4.28491	53.0801	4.28491	12.633	-14.4552	22.6167
2459.06	-13.9728	-10.7162	-13.9728	-234.065	312.611	-13.9728	-13.9728	28.0573	4.423	2380.02	4.423	5.64774	4.423	43.4416	4.423	7.01031	-13.9728	28.0573
2456.38	-22.7466	10.0746	-22.7466	-227.444	324.674	-22.7466	-22.7466	35.4041	-4.69536	2389.09	-4.69536	0.93315	-4.69536	52.4394	-4.69536	5.60132	-22.7466	35.4041
2453.71	-31.2816	17.4103	-31.2816	-211.369	335.332	-31.2816	-31.2816	37.4563	-13.575	2366.3	-13.575	-1.23402	-13.575	92.2457	-13.575	-5.61573	-31.2816	37.4563
2451.03	-34.0393	16.3888	-34.0393	-186.689	345.008	-34.0393	-34.0393	37.2721	-16.6775	2390.96	-16.6775	-1.48035	-16.6775	141.929	-16.6775	-3.39181	-34.0393	37.2721
2448.36	-30.1762	15.4399	-30.1762	-155.889	353.46	-30.1762	-30.1762	34.2794	-13.1593	2400.69	-13.1593	0.33074	-13.1593	173.087	-13.1593	-7.95217	-30.1762	34.2794
2445.68	-17.1942	15.2919	-17.1942	-124.69	360.387	-17.1942	-17.1942	36.4585	-0.50992	2417.22	-0.50992	4.15744	-0.50992	195.482	-0.50992	-15.2934	-17.1942	36.4585
2443	-12.8082	2.16246	-12.8082	-79.1306	365.545	-12.8082	-12.8082	36.1153	3.60877	2399.18	3.60877	9.79054	3.60877	204.352	3.60877	-13.9728	-12.8082	36.1153
2440.32	-10.1498	5.98126	-10.1498	-22.4079	369.239	-10.1498	-10.1498	35.9843	5.96771	2362.18	5.96771	18.0748	5.96771	189.02	5.96771	-7.61263	-10.1498	35.9843
2437.64	-20.004	25.7152	-20.004	25.182	371.461	-20.004	-20.004	32.3991	-4.29395	2369.89	-4.29395	28.0029	-4.29395	151.014	-4.29395	-1.25117	-20.004	32.3991
2434.96	-16.816	18.7862	-16.816	72.4723	372.088	-16.816	-16.816	28.0667	-1.67376	2356.6	-1.67376	38.8936	-1.67376	136.154	-1.67376	3.17784	-16.816	28.0667
2432.28	-14.5233	6.56695	-14.5233	104.651	371.156	-14.5233	-14.5233	28.4892	-0.1395	2362.28	-0.1395	50.0714	-0.1395	103.551	-0.1395	-0.724	-14.5233	28.4892
2429.6	-25.339	7.00787	-25.339	114.364	368.947	-25.339	-25.339	27.3171	-11.9126	2375.38	-11.9126	60.3257	-11.9126	117.93	-11.9126	-9.24233	-25.339	27.3171
2426.91	-21.0672	19.9634	-21.0672	117.207	366.04	-21.0672	-21.0672	24.1609	-8.81917	2367.59	-8.81917	69.0345	-8.81917	128.687	-8.81917	-18.4204	-21.0672	24.1609
2424.23	-19.3346	21.9735	-19.3346	126.528	363.293	-19.3346	-19.3346	25.11	-8.44886	2377.41	-8.44886	75.693	-8.44886	116.551	-8.44886	-18.8548	-19.3346	25.11
2421.54	-4.64216	29.6272	-4.64216	134.112	360.274	-4.64216	-4.64216	20.4994	4.84981	2378.43	4.84981	80.1977	4.84981	105.007	4.84981	-20.4898	-4.64216	20.4994
2418.85	9.6198	44.3315	9.6198	150.693	357.283	9.6198	9.6198	24.0173	17.8389	2366.58	17.8389	83.8359	17.8389	125.693	17.8389	-20.6543	9.6198	24.0173
2416.16	23.401	45.7177	23.401	167.513	353.935	23.401	23.401	28.0512	30.5886	2377.08	30.5886	85.1916	30.5886	160.796	30.5886	-17.0397	23.401	28.0512
2413.47	30.9589	48.1102	30.9589	156.017	349.971	30.9589	30.9589	35.0689	37.3123	2369.97	37.3123	86.3273	37.3123	193.283	37.3123	-7.65331	30.9589	35.0689
2410.78	33.6913	63.9576	33.6913	156.46	345.585	33.6913	33.6913	35.5264	39.4088	2391.31	39.4088	87.8777	39.4088	193.44	39.4088	-8.18836	33.6913	35.5264
2408.09	28.626	88.9588	28.626	151.316	341.428	28.626	28.626	38.177	33.8851	2376.07	33.8851	90.7802	33.8851	201.745	33.8851	-8.18521	28.626	38.177
2405.4	23.8221	107.2	23.8221	147.206	336.891	23.8221	23.8221	40.3591	28.7551	2372.34	28.7551	95.473	28.7551	202.954	28.7551	-8.89639	23.8221	40.3591
2402.7	6.9125	114.115	6.9125	128.238	332.759	6.9125	6.9125	39.3999	11.5845	2364.56	11.5845	100.33	11.5845	219.476	11.5845	-15.0391	6.9125	39.3999
2400.01	-8.14	135.917	-8.14	117.555	329.162	-8.14	-8.14	37.7498	-3.75418	2379.13	-3.75418	105.654	-3.75418	211.606	-3.75418	-10.6329	-8.14	37.7498
2397.31	-24.1973	148.091	-24.1973	110.633	326.535	-24.1973	-24.1973	27.0707	-20.1436	2384.21	-20.1436	110.171	-20.1436	158.545	-20.1436	-9.76554	-24.1973	27.0707
2394.61	-21.2059	156.059	-21.2059	92.5348	325.174	-21.2059	-21.2059	15.9743	-17.4845	2392.01	-17.4845	113.5	-17.4845	104.071	-17.4845	-5.81542	-21.2059	15.9743
2391.92	-17.5236	146.451	-17.5236	74.2813	324.398	-17.5236	-17.5236	8.13391	-14.1349	2367.28	-14.1349	115.573	-14.1349	78.7861	-14.1349	-5.25521	-17.5236	8.13391
2389.22	-17.6087	133.524	-17.6087	63.8687	323.762	-17.6087	-17.6087	5.56882	-14.5524	2362.2	-14.5524	114.177	-14.5524	83.1444	-14.5524	-6.75236	-17.6087	5.56882
2386.52	-13.9558	133.755	-13.9558	59.3905	324.153	-13.9558	-13.9558	5.42275	-11.2324	2349	-11.2324	109.027	-11.2324	72.9	-11.2324	-2.01559	-13.9558	5.42275
2383.81	-17.7485	142.022	-17.7485	69.1149	325.243	-17.7485	-17.7485	3.4771	-15.358	2353.41	-15.358	101.181	-15.358	75.976	-15.358	-1.11287	-17.7485	3.4771
2381.11	-38.6989	142.82	-38.6989	83.3715	326.712	-38.6989	-38.6989	4.02805	-36.6415	2337.49	-36.6415	90.7592	-36.6415	95.863	-36.6415	5.39942	-38.6989	4.02805
2378.41	-43.6007	148.544	-43.6007	107.419	328.088	-43.6007	-43.6007	4.31175	-41.8765	2344.61	-41.8765	78.2991	-41.8765	108.944	-41.8765	7.40343	-43.6007	4.31175
2375.7	-47.4225	138.526	-47.4225	132.135	329.416	-47.4225	-47.4225	8.53874	-46.0316	2332.76	-46.0316	64.7241	-46.0316	123.616	-46.0316	9.12456	-47.4225	8.53874
2373	-46.5078	123.207	-46.5078	152.579	331.431	-46.5078	-46.5078	13.061	-45.4504	2324.3	-45.4504	49.82	-45.4504	133.161	-45.4504	6.70401	-46.5078	13.061
2370.29	-47.6845	121.832	-47.6845	144.601	334.026	-47.6845	-47.6845	16.5067	-46.9605	2344.97	-46.9605	34.648	-46.9605	116.545	-46.9605	0.53697	-47.6845	16.5067
2367.58	-43.6934	106.994	-43.6934	136.609	336.027	-43.6934	-43.6934	15.9063	-43.3032	2329.06	-43.3032	20.194	-43.3032	78.0262	-43.3032	-0.69807	-43.6934	15.9063
2364.87	-39.179	88.1605	-39.179	99.2243	336.911	-39.179	-39.179	9.91878	-39.1229	2337.54	-39.1229	7.4359	-39.1229	63.5397	-39.1229	0.40017	-39.179	9.91878
2362.16	-32.952	48.0005	-32.952	45.6041	336.547	-32.952	-32.952	6.69622	-33.2299	2353.47	-33.2299	-2.99107	-33.2299	80.7507	-33.2299	-2.2935	-32.952	6.69622
2359.45	-19.535	14.2668	-19.535	-32.5723	335.261	-19.535	-19.535	0.43222	-20.1472	2332.14	-20.1472	-12.8912	-20.1472	79.2365	-20.1472	-2.64716	-19.535	0.43222
2356.73	-19.8983	-9.31395	-19.8983	-100.567	332.981	-19.8983	-19.8983	-1.80212	-20.8447	2342.65	-20.8447	-21.4736	-20.8447	83.9591	-20.8447	-3.15999	-19.8983	-1.80212
2354.02	-23.9088	-48.5204	-23.9088	-172.448	329.46	-23.9088	-23.9088	-6.32316	-25.1896	2353.84	-25.1896	-30.1225	-25.1896	71.9592	-25.1896	1.94256	-23.9088	-6.32316
2351.31	-22.4357	-74.3665	-22.4357	-211.664	324.823	-22.4357	-22.4357	-9.22921	-24.0511	2323.02	-24.0511	-38.4679	-24.0511	59.04	-24.0511	-5.12942	-22.4357	-9.22921
2348.59	-24.8499	-93.9739	-24.8499	-242.976	319.065	-24.8499	-24.8499	-9.57	-26.8001	2311.85	-26.8001	-46.3391	-26.8001	36.4151	-26.8001	-5.92968	-24.8499	-9.57
2345.87	-25.6789	-113.047	-25.6789	-267.777	312.318	-25.6789	-25.6789	-10.3239	-27.9641	2328.47	-27.9641	-53.7527	-27.9641	31.2635	-27.9641	-19.266	-25.6789	-10.3239
2343.15	-29.4251	-117.753	-29.4251	-302.783	305.197	-29.4251	-29.4251	-13.1511	-32.0453	2326.79	-32.0453	-59.5774	-32.0453	9.69653	-32.0453	-19.859	-29.4251	-13.1511
2340.43	-21.7007	-105.186	-21.7007	-318.805	297.172	-21.7007	-21.7007	-15.3824	-24.656	2352.89	-24.656	-64.6023	-24.656	-19.7728	-24.656	-17.9631	-21.7007	-15.3824
2337.71	-24.0686	-96.2555	-24.0686	-287.219	288.788	-24.0686	-24.0686	-14.9477	-27.3591	2359.34	-27.3591	-69.4702	-27.3591	-44.8293	-27.3591	-16.3693	-24.0686	-14.9477
2334.99	-4.80023	-90.1075	-4.80023	-258.9	280.713	-4.80023	-4.80023	-14.3354	-8.42609	2354.27	-8.42609	-73.3362	-8.42609	-59.3581	-8.42609	-8.95003	-4.80023	-14.3354
2332.27	9.41567	-84.2492	9.41567	-227.095	273.353	9.41567	9.41567	-14.3051	5.45442	2321.42	5.45442	-76.4584	5.45442	-81.1822	5.45442	1.52572	9.41567	-14.3051
2329.55	16.4009	-55.7194	16.4009	-186.522	266.828	16.4009	16.4009	-12.1598	12.1041	2316.35	12.1041	-78.0414	12.1041	-82.6115	12.1041	14.5181	16.4009	-12.1598
2326.82	24.1958	-37.1867	24.1958	-157.582	260.943	24.1958	24.1958	-10.6866	19.5581	2328.22	19.5581	-78.0609	19.5581	-50.283	19.5581	24.2209	24.1958	-10.6866
2324.09	30.1526	-20.9159	30.1526	-132.823	254.916	30.1526	30.1526	-12.4726	25.1743	2321.12	25.1743	-75.7962	25.1743	19.7117	25.1743	26.0293	30.1526	-12.4726
2321.37	32.5219	9.67068	32.5219	-99.2228	248.688	32.5219	32.5219	-11.5029	27.1472	2301.15	27.1472	-70.2211	27.1472	69.8382	27.1472	28.2845	32.5219	-11.5029
2318.64	38.1749	35.6497	38.1749	-75.9759	242.77	38.1749	38.1749	-6.23981	32.4209	2324.54	32.4209	-61.6416	32.4209	136.798	32.4209	19.0429	38.1749	-6.23981
2315.91	31.7249	52.5017	31.7249	-65.7182	236.526	31.7249	31.7249	-3.93631	25.6837	2330.32	25.6837	-51.4963	25.6837	156.371	25.6837	16.4842	31.7249	-3.93631
2313.18	23.8972	59.7126	23.8972	-40.3203	230.136	23.8972	23.8972	-0.01363	17.7137	2359.13	17.7137	-40.5704	17.7137	179.199	17.7137	6.39714	23.8972	-0.01363
2310.45	4.5537	64.8245	4.5537	-24.8015	223.671	4.5537	4.5537	-1.60091	-1.59532	2341.87	-1.59532	-30.4066	-1.59532	179.691	-1.59532	-0.78594	4.5537	-1.60091
2307.72	10.5662	81.5541	10.5662	24.501	217.7	10.5662	10.5662	-8.12539	4.63875	2308.35	4.63875	-20.921	4.63875	163.413	4.63875	0.32749	10.5662	-8.12539
2304.98	3.8605	75.9231	3.8605	49.0753	212.454	3.8605	3.8605	-14.9763	-1.66952	2317.51	-1.66952	-12.1865	-1.66952	125.412	-1.66952	2.24454	3.8605	-14.9763
2302.25	-3.03723	63.6669	-3.03723	60.9369	207.351	-3.03723	-3.03723	-20.9999	-8.02694	2325.32	-8.02694	-4.30229	-8.02694	101.164	-8.02694	8.90682	-3.03723	-20.9999
2299.51	-6.17938	51.4774	-6.17938	70.373	202.512	-6.17938	-6.17938	-24.7716	-10.5402	2319.58	-10.5402	2.43122	-10.5402	83.2491	-10.5402	5.69261	-6.17938	-24.7716
2296.77	-4.88533	46.531	-4.88533	85.222	198.348	-4.88533	-4.88533	-25.9279	-8.59099	2324.69	-8.59099	7.59066	-8.59099	72.7014	-8.59099	2.24893	-4.88533	-25.9279
2294.04	4.32423	43.6909	4.32423	114.58	195.482	4.32423	4.32423	-23.7919	1.2144	2348.76	1.2144	11.6855	1.2144	55.8719	1.2144	-2.9729	4.32423	-23.7919
2291.3	2.64529	26.2944	2.64529	107.923	193.896	2.64529	2.64529	-26.0244	0.12203	2338.28	0.12203	14.5883	0.12203	47.8943	0.12203	-12.7995	2.64529	-26.0244
2288.56	-5.68593	18.2094	-5.68593	98.4349	192.993	-5.68593	-5.68593	-17.3534	-7.62203	2312.21	-7.62203	16.0243	-7.62203	57.1765	-7.62203	-13.9297	-5.68593	-17.3534
2285.81	3.96856	3.77913	3.96856	89.1685	193.066	3.96856	3.96856	-9.67274	2.6196	2288.86	2.6196	16.3228	2.6196	114.48	2.6196	-16.9403	3.96856	-9.67274
2283.07	13.2691	-26.1665	13.2691	79.7311	193.849	13.2691	13.2691	-4.4106	12.5076	2296.67	12.5076	14.9979	12.5076	150.901	12.5076	-12.5823	13.2691	-4.4106
2280.33	26.7179	-15.3539	26.7179	85.0257	194.497	26.7179	26.7179	-2.13018	26.5443	2343.1	26.5443	11.5144	26.5443	167.647	26.5443	-10.3527	26.7179	-2.13018
2277.58	26.6871	-2.29328	26.6871	99.6481	194.863	26.6871	26.6871	-4.07722	27.1015	2304.84	27.1015	7.62563	27.1015	159.179	27.1015	-1.89516	26.6871	-4.07722
2274.84	26.551	6.6311	26.551	92.5643	195.092	26.551	26.551	-7.08347	27.5535	2339.76	27.5535	4.27235	27.5535	133.087	27.5535	8.49227	26.551	-7.08347
2272.09	25.3134	-2.99237	25.3134	75.0124	195.317	25.3134	25.3134	-11.8811	26.9043	2321.15	26.9043	1.01103	26.9043	105.397	26.9043	13.2503	25.3134	-11.8811
2269.34	23.16	0.16269	23.16	49.5708	196.084	23.16	23.16	-17.0554	25.3394	2318.8	25.3394	-1.92571	25.3394	92.4911	25.3394	15.3699	23.16	-17.0554
2266.59	13.9376	2.52034	13.9376	26.3161	196.416	13.9376	13.9376	-22.4424	16.7061	2311.04	16.7061	-6.58856	16.7061	90.9353	16.7061	9.92818	13.9376	-22.4424
2263.84	-0.42472	0.4269	-0.42472	14.6393	196.253	-0.42472	-0.42472	-29.6471	2.93276	2288.36	2.93276	-10.9656	2.93276	81.6431	2.93276	5.55949	-0.42472	-29.6471
2261.09	-9.74023	-19.1848	-9.74023	-2.97934	195.786	-9.74023	-9.74023	-37.884	-5.79318	2309.73	-5.79318	-15.2995	-5.79318	96.1971	-5.79318	1.40316	-9.74023	-37.884
2258.34	-8.26646	-34.183	-8.26646	3.89116	195.413	-8.26646	-8.26646	-43.3964	-3.72994	2335.84	-3.72994	-20.2239	-3.72994	95.6413	-3.72994	-4.28463	-8.26646	-43.3964
2255.58	-7.93557	-40.4415	-7.93557	-1.62826	195.395	-7.93557	-7.93557	-44.339	-2.80939	2325.37	-2.80939	-25.5097	-2.80939	64.2747	-2.80939	-8.63745	-7.93557	-44.339
2252.83	-5.12688	-29.7261	-5.12688	-14.2739	195.194	-5.12688	-5.12688	-48.1959	0.58923	2316.24	0.58923	-30.0809	0.58923	38.0443	0.58923	-11.2998	-5.12688	-48.1959
2250.07	-10.2613	-23.698	-10.2613	-28.537	194.837	-10.2613	-10.2613	-45.8906	-3.95511	2312.54	-3.95511	-32.5921	-3.95511	23.1474	-3.95511	-13.0348	-10.2613	-45.8906
2247.32	-7.45209	-36.7116	-7.45209	-45.3037	193.804	-7.45209	-7.45209	-42.2792	-0.5554	2310.2	-0.5554	-33.8175	-0.5554	10.0117	-0.5554	-15.4733	-7.45209	-42.2792
2244.56	-2.58152	-39.387	-2.58152	-63.1463	191.598	-2.58152	-2.58152	-36.944	4.90609	2301.08	4.90609	-34.1636	4.90609	28.4239	4.90609	-14.514	-2.58152	-36.944
2241.8	5.73253	-52.8293	5.73253	-48.5375	188.886	5.73253	5.73253	-31.2851	13.8922	2324.48	13.8922	-33.6879	13.8922	48.5463	13.8922	-12.5575	5.73253	-31.2851
2239.04	2.51272	-49.0935	2.51272	-27.9744	184.381	2.51272	2.51272	-28.2131	11.3623	2337.05	11.3623	-33.4536	11.3623	75.1661	11.3623	-13.8831	2.51272	-28.2131
2236.27	5.37549	-27.1948	5.37549	-17.1283	177.798	5.37549	5.37549	-27.5135	14.8069	2372.65	14.8069	-31.3952	14.8069	79.8627	14.8069	-5.89063	5.37549	-27.5135
2233.51	-4.57121	-9.47759	-4.57121	-11.8483	169.115	-4.57121	-4.57121	-31.2194	5.24095	2316.78	5.24095	-28.0954	5.24095	78.6025	5.24095	3.76502	-4.57121	-31.2194
2230.75	-12.7757	-8.42205	-12.7757	-8.05347	158.858	-12.7757	-12.7757	-36.0381	-2.82535	2310.37	-2.82535	-23.2694	-2.82535	50.3952	-2.82535	8.16352	-12.7757	-36.0381
2227.98	-20.0017	-14.1253	-20.0017	-11.6598	147.148	-20.0017	-20.0017	-37.6738	-10.0692	2318.87	-10.0692	-17.6979	-10.0692	32.2936	-10.0692	9.50792	-20.0017	-37.6738
2225.22	-20.155	-23.6021	-20.155	-15.3447	134.652	-20.155	-20.155	-38.3086	-10.5808	2307.72	-10.5808	-10.4775	-10.5808	23.865	-10.5808	10.6056	-20.155	-38.3086
2222.45	-26.8626	-40.8603	-26.8626	-13.1887	120.622	-26.8626	-26.8626	-38.4203	-18.0947	2318.93	-18.0947	-3.47245	-18.0947	6.44583	-18.0947	8.21771	-26.8626	-38.4203
2219.68	-27.839	-55.1189	-27.839	5.49928	106.288	-27.839	-27.839	-37.2355	-20.3555	2332.18	-20.3555	2.40077	-20.3555	8.05074	-20.3555	-2.48511	-27.839	-27.839
2216.91	-10.9498	-86.1678	-10.9498	49.5914	92.4635	-10.9498	-10.9498	-33.2488	-5.1857	2329.16	-5.1857	6.5843	-5.1857	20.6781	-5.1857	-4.32832	-10.9498	-10.9498
2214.14	5.62103	-113.782	5.62103	78.9509	79.8185	5.62103	5.62103	-30.6665	9.35328	2340.37	9.35328	9.43776	9.35328	22.1204	9.35328	-6.75404	5.62103	5.62103
2211.37	9.9018	-123.687	9.9018	95.8807	67.4603	9.9018	9.9018	-29.3615	11.2824	2327.19	11.2824	11.8565	11.2824	24.5176	11.2824	-13.736	9.9018	9.9018
2208.6	15.3027	-123.007	15.3027	125.381	55.3972	15.3027	15.3027	-29.01	14.0443	2327.56	14.0443	14.3189	14.0443	33.8861	14.0443	-13.0016	15.3027	15.3027
2205.82	13.0759	-110.385	13.0759	128.169	44.5784	13.0759	13.0759	-25.2024	9.00432	2317.77	9.00432	17.0788	9.00432	32.0584	9.00432	-12.6888	13.0759	13.0759
2203.05	11.0701	-92.2363	11.0701	161.297	35.0684	11.0701	11.0701	-28.3825	4.16838	2301.2	4.16838	20.7252	4.16838	9.4878	4.16838	-15.1202	11.0701	11.0701
2200.27	7.07773	-73.3872	7.07773	187.21	26.05	7.07773	7.07773	-38.8685	-2.51869	2330.04	-2.51869	24.3013	-2.51869	-4.67085	-2.51869	-15.0184	7.07773	7.07773
2197.49	5.11182	-63.672	5.11182	198.926	18.1569	5.11182	5.11182	-43.8752	-7.1806	2326.34	-7.1806	28.1786	-7.1806	-13.1655	-7.1806	-10.8775	5.11182	5.11182
2194.71	4.29498	-42.581	4.29498	164.257	11.2317	4.29498	4.29498	-46.1845	-10.6934	2326.04	-10.6934	30.4797	-10.6934	-25.6316	-10.6934	-6.50988	4.29498	4.29498
2191.93	8.30104	-28.6422	8.30104	128.236	4.82445	8.30104	8.30104	-52.6041	-9.38426	2325.06	-9.38426	30.8773	-9.38426	-8.49529	-9.38426	-4.41295	8.30104	8.30104
2189.15	28.4283	-1.00003	28.4283	96.774	-0.94519	28.4283	28.4283	-56.2043	8.04512	2334.92	8.04512	28.9189	8.04512	5.05103	8.04512	-0.39867	28.4283	28.4283
2186.37	42.6558	16.7908	42.6558	56.5735	-5.71223	42.6558	42.6558	-59.2848	19.5747	2324.45	19.5747	25.9642	19.5747	25.8718	19.5747	-1.11624	42.6558	42.6558
2183.59	53.4502	29.541	53.4502	16.7679	-8.94317	53.4502	53.4502	-63.0201	27.669	2338.38	27.669	22	27.669	30.9479	27.669	0.9871	53.4502	53.4502
2180.8	58.5934	17.8547	58.5934	-20.9083	-10.1492	58.5934	58.5934	-62.9269	30.1115	2323.17	30.1115	16.6733	30.1115	45.7349	30.1115	7.48516	58.5934	58.5934
2178.02	53.6415	4.70043	53.6415	-59.3312	-10.0071	53.6415	53.6415	-58.8768	22.4588	2304.58	22.4588	9.29667	22.4588	27.3154	22.4588	6.39239	53.6415	53.6415
2175.23	40.3101	-30.2291	40.3101	-73.3062	-8.38127	40.3101	40.3101	-52.3749	6.42435	2338.16	6.42435	-0.71775	6.42435	10.3939	6.42435	9.22102	40.3101	40.3101
2172.44	27.216	-61.2507	27.216	-89.8899	-5.63127	27.216	27.216	-43.9491	-9.37449	2334.47	-9.37449	-12.6149	-9.37449	-14.3717	-9.37449	13.1377	27.216	27.216
2169.66	17.0926	-84.8056	17.0926	-115.992	-1.58492	17.0926	17.0926	-38.9232	-22.2031	2324.68	-22.2031	-25.8	-22.2031	-25.3624	-22.2031	14.0849	17.0926	17.0926
2166.87	8.14756	-117.515	8.14756	-98.3358	3.1359	8.14756	8.14756	-35.0519	-33.8548	2323.7	-33.8548	-40.5842	-33.8548	-27.346	-33.8548	6.23798	8.14756	8.14756
2164.07	10.8912	-138	10.8912	-86.5067	8.19933	10.8912	10.8912	-31.4985	-33.8192	2314.6	-33.8192	-56.4941	-33.8192	-29.5126	-33.8192	0.13892	10.8912	10.8912
2161.28	17.1487	-151.308	17.1487	-93.7834	14.07	17.1487	17.1487	-33.5183	-30.2702	2332.59	-30.2702	-71.9048	-30.2702	-37.3519	-30.2702	-11.4687	17.1487	17.1487
2158.49	26.259	-150.366	26.259	-73.4308	19.1049	26.259	26.259	-38.2386	-23.8702	2317.39	-23.8702	-85.353	-23.8702	-26.279	-23.8702	-18.7325	26.259	26.259
2155.69	27.0363	-148.27	27.0363	-77.7364	23.3522	27.0363	27.0363	-43.7534	-25.8053	2315.06	-25.8053	-96.8336	-25.8053	-26.3422	-25.8053	-12.2362	27.0363	27.0363
2152.9	21.4644	-150.234	21.4644	-75.4932	27.559	21.4644	21.4644	-48.7488	-34.0898	2310.69	-34.0898	-107.298	-34.0898	-20.0586	-34.0898	-5.38549	21.4644	21.4644
2150.1	20.1578	-140.523	20.1578	-79.0565	31.7778	20.1578	20.1578	-57.6908	-38.1845	2319.21	-38.1845	-117.458	-38.1845	-26.9965	-38.1845	-3.68117	20.1578	20.1578
2147.3	25.4918	-118.252	25.4918	-67.0173	35.0645	25.4918	25.4918	-65.4508	-35.7751	2310.78	-35.7751	-126.296	-35.7751	-31.084	-35.7751	-1.44322	25.4918	25.4918
2144.5	36.3891	-89.9955	36.3891	-62.2707	36.4008	36.3891	36.3891	-69.8173	-27.6735	2316.58	-27.6735	-132.622	-27.6735	-66.7651	-27.6735	3.68376	36.3891	36.3891
2141.7	45.1484	-62.0795	45.1484	-75.3096	36.3657	45.1484	45.1484	-67.6952	-21.3793	2307.48	-21.3793	-137.469	-21.3793	-97.3594	-21.3793	2.01181	45.1484	45.1484
2138.9	45.4792	-59.0131	45.4792	-88.8569	35.0758	45.4792	45.4792	-67.3053	-23.0464	2305.15	-23.0464	-141.495	-23.0464	-96.3977	-23.0464	-3.65065	45.4792	45.4792
2136.1	56.7588	-61.2901	56.7588	-105.057	32.7818	56.7588	56.7588	-57.7978	-13.2218	2319.76	-13.2218	-144.597	-13.2218	-121.765	-13.2218	-4.18054	56.7588	56.7588
2133.3	55.3403	-57.3742	55.3403	-112.502	29.3734	55.3403	55.3403	-53.5917	-15.5421	2339.12	-15.5421	-146.525	-15.5421	-148.637	-15.5421	-9.59688	55.3403	55.3403
2130.49	50.3278	-51.9819	50.3278	-113.382	25.1851	50.3278	50.3278	-51.0944	-20.9557	2315.79	-20.9557	-146.782	-20.9557	-148.622	-20.9557	-11.6582	50.3278	50.3278
2127.69	42.8769	-37.9131	42.8769	-115.515	19.8766	42.8769	42.8769	-49.6195	-28.4227	2326.33	-28.4227	-146.481	-28.4227	-162.991	-28.4227	-11.8912	42.8769	42.8769
2124.88	34.8601	-41.8783	34.8601	-108.382	14.7339	34.8601	34.8601	-45.679	-36.2499	2351.79	-36.2499	-146.663	-36.2499	-169.97	-36.2499	-11.9834	34.8601	34.8601
2122.07	50.7176	-54.6247	50.7176	-91.9228	8.87858	50.7176	50.7176	-43.3878	-20.2393	2325.07	-20.2393	-146.43	-20.2393	-173.291	-20.2393	-14.7666	50.7176	50.7176
2119.26	73.3458	-52.9027	73.3458	-93.1342	1.97183	73.3458	73.3458	-42.2283	2.3889	2312.58	2.3889	-144.102	2.3889	-165.264	2.3889	-17.2831	73.3458	73.3458
2116.45	87.8803	-41.4448	87.8803	-80.8608	-5.01993	87.8803	87.8803	-41.4412	16.9235	2327.88	16.9235	-139.246	16.9235	-156.837	16.9235	-13.6781	87.8803	87.8803
2113.64	95.0791	-23.086	95.0791	-66.6446	-13.0922	95.0791	95.0791	-40.7538	24.1222	2326.23	24.1222	-132.393	24.1222	-135.962	24.1222	-11.9132	95.0791	95.0791
2110.82	90.5556	-20.8733	90.5556	-52.7887	-20.8686	90.5556	90.5556	-38.7466	19.5987	2334.07	19.5987	-123.624	19.5987	-90.2435	19.5987	-13.962	90.5556	90.5556
2108.01	81.6262	-42.2024	81.6262	-37.3983	-28.5829	81.6262	81.6262	-37.5893	10.6694	2317.52	10.6694	-112.605	10.6694	-83.5877	10.6694	-11.1431	81.6262	81.6262
2105.2	66.5126	-61.0958	66.5126	-36.0766	-36.0506	66.5126	66.5126	-37.045	-4.44431	2305.03	-4.44431	-100.041	-4.44431	-66.5988	-4.44431	-7.44727	66.5126	66.5126
2102.38	52.0303	-67.2608	52.0303	-27.5753	-43.9089	52.0303	52.0303	-38.6641	-18.9283	2309.48	-18.9283	-87.1847	-18.9283	-31.1932	-18.9283	-1.78519	52.0303	52.0303
2099.56	37.2255	-73.538	37.2255	-10.7154	-52.2869	37.2255	37.2255	-39.21	-33.809	2349.17	-33.809	-75.9178	-33.809	-54.0675	-33.809	-1.91209	37.2255	37.2255
2096.74	18.171	-84.5603	18.171	-16.4978	-60.3049	18.171	18.171	-43.4197	-52.9191	2297.39	-52.9191	-66.8612	-52.9191	-92.016	-52.9191	7.55905	18.171	18.171
2093.92	18.2066	-85.1524	18.2066	-8.22766	-67.2789	18.2066	18.2066	-46.0378	-52.8441	2328.27	-52.8441	-59.8895	-52.8441	-114.913	-52.8441	12.9736	18.2066	18.2066
2091.1	17.8089	-89.258	17.8089	20.5695	-72.4447	17.8089	17.8089	-47.4409	-53.0554	2338.82	-53.0554	-54.6618	-53.0554	-126.662	-53.0554	17.3118	17.8089	17.8089
2088.28	17.4275	-94.5631	17.4275	61.4504	-75.7188	17.4275	17.4275	-49.1571	-53.0716	2316.85	-53.0716	-51.2918	-53.0716	-138.32	-53.0716	16.9678	17.4275	17.4275
2085.46	17.95	-84.0171	17.95	84.702	-76.5381	17.95	17.95	-49.5589	-51.9947	2320.63	-51.9947	-50.4614	-51.9947	-135.387	-51.9947	16.6066	17.95	17.95
2082.63	18.0856	-68.0713	18.0856	111.201	-75.6925	18.0856	18.0856	-45.5585	-51.1266	2302.73	-51.1266	-51.9355	-51.1266	-118.414	-51.1266	12.7961	18.0856	18.0856
2079.81	23.1397	-49.17	23.1397	130.57	-72.9701	23.1397	23.1397	-40.3704	-45.1941	2316.67	-45.1941	-54.4183	-45.1941	-119.407	-45.1941	10.3087	23.1397	23.1397
2076.98	28.1076	-30.9745	28.1076	133.498	-69.0998	28.1076	28.1076	-33.7632	-39.2555	2325.87	-39.2555	-57.3356	-39.2555	-111.574	-39.2555	12.1057	28.1076	28.1076
2074.15	35.5658	-13.5703	35.5658	123.098	-64.251	35.5658	35.5658	-26.0908	-30.8094	2324.23	-30.8094	-63.0154	-30.8094	-108.072	-30.8094	12.7336	35.5658	35.5658
2071.32	30.2409	0.46715	30.2409	130.144	-58.4789	30.2409	30.2409	-19.5228	-35.2206	2311.07	-35.2206	-70.3937	-35.2206	-137.78	-35.2206	18.92	30.2409	30.2409
2068.49	15.0651	-7.49668	15.0651	112.479	-53.5257	15.0651	15.0651	-20.5517	-49.4827	2318.24	-49.4827	-78.209	-49.4827	-163.685	-49.4827	25.1486	15.0651	15.0651
2065.66	10.4267	-23.9974	10.4267	79.6765	-49.4627	10.4267	10.4267	-23.4129	-53.2065	2317.96	-53.2065	-86.7652	-53.2065	-152.964	-53.2065	25.6096	10.4267	10.4267
2062.83	7.14428	-56.2015	7.14428	46.2925	-45.8772	7.14428	7.14428	-34.0847	-55.5744	2312.93	-55.5744	-95.503	-55.5744	-126.321	-55.5744	24.9904	7.14428	7.14428
2059.99	8.97031	-89.6273	8.97031	11.3755	-43.075	8.97031	8.97031	-41.7054	-52.8337	2321.46	-52.8337	-104.383	-52.8337	-105.654	-52.8337	18.041	8.97031	8.97031
2057.16	13.523	-111.414	13.523	-12.1692	-40.989	13.523	13.523	-53.3817	-47.3659	2332.02	-47.3659	-114.158	-47.3659	-86.8634	-47.3659	21.9305	13.523	13.523
2054.32	20.0251	-136.592	20.0251	-38.0311	-40.4357	20.0251	20.0251	-60.037	-39.9485	2347.32	-39.9485	-123.698	-39.9485	-75.8252	-39.9485	20.5984	20.0251	20.0251
2051.49	28.9476	-168.049	28.9476	-70.5758	-40.4831	28.9476	28.9476	-64.5814	-30.1099	2319.93	-30.1099	-132.624	-30.1099	-73.2652	-30.1099	19.5571	28.9476	28.9476
2048.65	33.0868	-198.861	33.0868	-85.0305	-40.0023	33.0868	33.0868	-64.674	-25.0541	2339.98	-25.0541	-141.996	-25.0541	-95.2706	-25.0541	18.2898	33.0868	33.0868
2045.81	33.2612	-243.256	33.2612	-82.9051	-39.5614	33.2612	33.2612	-59.9231	-23.9631	2339.02	-23.9631	-153.516	-23.9631	-131.631	-23.9631	14.687	33.2612	33.2612
2042.97	18.6657	-268.687	18.6657	-78.5853	-38.62	18.6657	18.6657	-54.1763	-37.641	2315.7	-37.641	-164.874	-37.641	-160.491	-37.641	9.95738	18.6657	18.6657
2040.12	3.50622	-266.86	3.50622	-94.9747	-37.5524	3.50622	3.50622	-46.546	-51.8828	2307.97	-51.8828	-174.343	-51.8828	-193.937	-51.8828	1.52454	3.50622	3.50622
2037.28	-0.54837	-255.724	-0.54837	-89.8161	-36.7863	-0.54837	-0.54837	-42.5983	-55.0192	2315.15	-55.0192	-181.507	-55.0192	-211.55	-55.0192	-9.91958	-0.54837	-0.54837
2034.44	8.37399	-234.037	8.37399	-109.044	-35.7945	8.37399	8.37399	-43.4463	-45.1786	2307.41	-45.1786	-186.817	-45.1786	-211.271	-45.1786	-13.4778	8.37399	8.37399
2031.59	16.5077	-212.172	16.5077	-124.149	-34.2832	16.5077	16.5077	-44.8721	-36.1263	2321.37	-36.1263	-190.741	-36.1263	-238.728	-36.1263	-14.6411	16.5077	16.5077
2028.75	23.5484	-197.686	23.5484	-136.836	-33.083	23.5484	23.5484	-47.5289	-28.1669	2334.64	-28.1669	-193.544	-28.1669	-270.852	-28.1669	-5.19028	23.5484	23.5484
2025.9	25.2441	-201.681	25.2441	-132.645	-32.8953	25.2441	25.2441	-51.217	-25.552	2340.46	-25.552	-194.202	-25.552	-287.22	-25.552	-1.58029	25.2441	25.2441
2023.05	24.0185	-197.956	24.0185	-126.014	-34.1736	24.0185	24.0185	-54.6003	-25.8574	2299.53	-25.8574	-192.604	-25.8574	-288.041	-25.8574	6.88266	24.0185	24.0185
2020.2	20.8357	-176.052	20.8357	-117.444	-36.7703	20.8357	20.8357	-53.1717	-28.1898	2308.74	-28.1898	-189.169	-28.1898	-293.433	-28.1898	6.1015	20.8357	20.8357
2017.35	20.863	-168.462	20.863	-85.8055	-40.3794	20.863	20.863	-53.884	-27.3163	2317.27	-27.3163	-183.82	-27.3163	-301.505	-27.3163	4.42287	20.863	20.863
2014.49	20.5574	-155.575	20.5574	-62.9089	-45.6431	20.5574	20.5574	-57.3738	-26.6838	2327.16	-26.6838	-176.04	-26.6838	-280.712	-26.6838	-1.08713	20.5574	20.5574
2011.64	20.1199	-137.194	20.1199	-19.8241	-52.0201	20.1199	20.1199	-57.4067	-26.0222	2309.94	-26.0222	-166.008	-26.0222	-275.033	-26.0222	4.41158	20.1199	20.1199
2008.79	23.2813	-137.163	23.2813	8.45674	-60.3022	23.2813	23.2813	-60.8675	-21.5561	2333.38	-21.5561	-154.418	-21.5561	-267.321	-21.5561	0.83622	23.2813	23.2813
2005.93	35.8852	-126.534	35.8852	31.6644	-68.318	35.8852	35.8852	-62.0268	-7.42321	2359.53	-7.42321	-143.594	-7.42321	-238.579	-7.42321	2.79521	35.8852	35.8852
2003.07	35.9028	-113.193	35.9028	59.0881	-75.7487	35.9028	35.9028	-64.1771	-5.65899	2345.71	-5.65899	-134.49	-5.65899	-220.135	-5.65899	4.57772	35.9028	35.9028
2000.21	36.9802	-89.4612	36.9802	86.597	-82.9312	36.9802	36.9802	-64.976	-2.65049	2316.3	-2.65049	-126.941	-2.65049	-192.587	-2.65049	8.26245	36.9802	36.9802
1997.35	30.0107	-44.3153	30.0107	88.9791	-89.1465	30.0107	30.0107	-54.6531	-7.56018	2326.19	-7.56018	-119.978	-7.56018	-168.363	-7.56018	8.29124	30.0107	30.0107
1994.49	21.6152	-4.27803	21.6152	92.7136	-94.4947	21.6152	21.6152	-45.8432	-13.8519	2319.14	-13.8519	-112.927	-13.8519	-155.081	-13.8519	14.9377	21.6152	21.6152
1991.63	17.0835	22.1832	17.0835	92.1659	-99.4839	17.0835	17.0835	-34.5361	-16.3362	2350.72	-16.3362	-106.021	-16.3362	-147.895	-16.3362	7.4402	17.0835	17.0835
1988.77	22.1024	51.2273	22.1024	74.8589	-103.015	22.1024	22.1024	-26.4483	-9.163	2334.18	-9.163	-99.9341	-9.163	-129.013	-9.163	13.0479	22.1024	22.1024
1985.9	27.7607	79.6563	27.7607	55.1303	-105.48	27.7607	27.7607	-16.9418	-1.39132	2342.72	-1.39132	-93.5643	-1.39132	-93.7795	-1.39132	16.9841	27.7607	27.7607
1983.04	22.2444	95.413	22.2444	49.6625	-107.264	22.2444	22.2444	-13.3906	-4.96654	2345.84	-4.96654	-87.2363	-4.96654	-88.4575	-4.96654	29.8384	22.2444	22.2444
1980.17	23.8024	106.44	23.8024	53.7765	-108.231	23.8024	23.8024	-12.4164	-1.73264	2342.18	-1.73264	-82.2452	-1.73264	-78.9487	-1.73264	32.9055	23.8024	23.8024
1977.3	21.7468	116.067	21.7468	28.1608	-107.792	21.7468	21.7468	-10.9552	-2.43291	2310.74	-2.43291	-79.4679	-2.43291	-66.5877	-2.43291	33.8093	21.7468	21.7468
1974.44	22.7803	117.98	22.7803	26.1767	-107.233	22.7803	22.7803	-12.7757	-0.38217	2313.18	-0.38217	-78.2535	-0.38217	-56.7743	-0.38217	31.5722	22.7803	22.7803
1971.57	22.4095	103.311	22.4095	21.4776	-106.81	22.4095	22.4095	-16.5509	-0.05263	2314.26	-0.05263	-79.6907	-0.05263	-61.1598	-0.05263	34.6664	22.4095	22.4095
1968.69	15.7396	90.7817	15.7396	23.6754	-106.492	15.7396	15.7396	-22.3219	-6.27937	2343.81	-6.27937	-84.3468	-6.27937	-87.7042	-6.27937	32.9617	15.7396	15.7396
1965.82	7.20053	62.7879	7.20053	24.3302	-105.518	7.20053	7.20053	-30.5788	-14.5358	2355.06	-14.5358	-91.9961	-14.5358	-114.148	-14.5358	36.8159	7.20053	7.20053
1962.95	-1.45794	24.5361	-1.45794	15.0066	-104.046	-1.45794	-1.45794	-29.5596	-22.936	2360.89	-22.936	-102.168	-22.936	-154.687	-22.936	28.9534	-1.45794	-1.45794
1960.07	-5.86953	2.82814	-5.86953	8.73325	-101.467	-5.86953	-5.86953	-32.9316	-26.9595	2334.88	-26.9595	-114.282	-26.9595	-160.627	-26.9595	31.8354	-5.86953	-5.86953
1957.2	-6.65623	-10.2265	-6.65623	3.47084	-97.7547	-6.65623	-6.65623	-33.1247	-27.3581	2341.39	-27.3581	-125.826	-27.3581	-169.859	-27.3581	22.9936	-6.65623	-6.65623
1954.32	-9.38947	-21.629	-9.38947	-6.37252	-93.1972	-9.38947	-9.38947	-33.3127	-29.7033	2307.24	-29.7033	-137.787	-29.7033	-181.711	-29.7033	19.645	-9.38947	-9.38947
1951.44	-2.88878	-16.4688	-2.88878	-29.6186	-87.9633	-2.88878	-2.88878	-30.4086	-22.814	2300.2	-22.814	-149.887	-22.814	-184.965	-22.814	17.7463	-2.88878	-2.88878
1948.56	-7.6694	-46.8131	-7.6694	-35.9234	-83.1117	-7.6694	-7.6694	-29.6216	-27.206	2301.97	-27.206	-161.333	-27.206	-211.763	-27.206	8.92212	-7.6694	-7.6694
1945.68	-7.20371	-70.9782	-7.20371	-80.1975	-78.8713	-7.20371	-7.20371	-27.9066	-26.3515	2317.29	-26.3515	-170.951	-26.3515	-220.605	-26.3515	5.25158	-7.20371	-7.20371
1942.8	-11.373	-78.2897	-11.373	-128.669	-74.1631	-11.373	-11.373	-26.2004	-30.1318	2335.32	-30.1318	-179.062	-30.1318	-239.899	-30.1318	10.1852	-11.373	-11.373
1939.91	-18.5819	-72.3756	-18.5819	-181.512	-69.933	-18.5819	-18.5819	-25.207	-36.9516	2327.6	-36.9516	-185.867	-36.9516	-256.679	-36.9516	15.1446	-18.5819	-18.5819
1937.03	-23.5216	-65.3029	-23.5216	-182.69	-66.1453	-23.5216	-23.5216	-29.1648	-41.502	2327.34	-41.502	-191.296	-41.502	-285.904	-41.502	18.0154	-23.5216	-23.5216
1934.14	-23.1335	-57.9225	-23.1335	-205.293	-62.9096	-23.1335	-23.1335	-34.7451	-40.7245	2329.78	-40.7245	-194.531	-40.7245	-310.62	-40.7245	15.5383	-23.1335	-23.1335
1931.26	-11.1125	-66.7912	-11.1125	-236.576	-60.8978	-11.1125	-11.1125	-41.2254	-28.314	2328.84	-28.314	-195.542	-28.314	-319.833	-28.314	12.4399	-11.1125	-11.1125
1928.37	-1.86068	-67.3845	-1.86068	-228.893	-60.1139	-1.86068	-1.86068	-45.9404	-18.6726	2350.94	-18.6726	-194.273	-18.6726	-326.848	-18.6726	10.2742	-1.86068	-1.86068
1925.48	9.78874	-55.9445	9.78874	-213.835	-59.9378	9.78874	9.78874	-52.7331	-6.63337	2325.61	-6.63337	-191.391	-6.63337	-332.565	-6.63337	14.4032	9.78874	9.78874
1922.59	13.0131	-64.7498	13.0131	-211.038	-59.7603	13.0131	13.0131	-52.4276	-3.01898	2337.54	-3.01898	-186.657	-3.01898	-321.101	-3.01898	13.4463	13.0131	13.0131
1919.7	6.55998	-61.6046	6.55998	-198.628	-60.0109	6.55998	6.55998	-53.153	-9.08205	2340.67	-9.08205	-180.579	-9.08205	-322.584	-9.08205	7.37394	6.55998	6.55998
1916.81	6.6383	-64.5307	6.6383	-182.029	-60.9162	6.6383	6.6383	-51.6589	-8.61332	2342.44	-8.61332	-173.642	-8.61332	-306.691	-8.61332	13.5004	6.6383	6.6383
1913.91	7.51002	-55.0913	7.51002	-172.152	-62.7569	7.51002	7.51002	-48.2218	-7.35106	2344.89	-7.35106	-164.988	-7.35106	-275.32	-7.35106	15.4719	7.51002	7.51002
1911.02	4.74949	-30.6562	4.74949	-142.532	-64.9626	4.74949	4.74949	-43.3702	-9.7208	2331.76	-9.7208	-155.575	-9.7208	-231.995	-9.7208	16.3942	4.74949	4.74949
1908.12	2.8228	-20.2614	2.8228	-112.954	-67.8216	2.8228	2.8228	-39.4271	-11.2565	2319.3	-11.2565	-146.213	-11.2565	-223.471	-11.2565	6.9991	2.8228	2.8228
1905.22	-1.96503	-16.5374	-1.96503	-73.108	-71.9725	-1.96503	-1.96503	-33.3921	-15.6531	2327.18	-15.6531	-136.441	-15.6531	-187.685	-15.6531	-1.15015	-1.96503	-1.96503
1902.32	4.22611	-12.1906	4.22611	-21.696	-76.5782	4.22611	4.22611	-26.7063	-9.07076	2339.12	-9.07076	-126.004	-9.07076	-150.333	-9.07076	-8.20444	4.22611	4.22611
1899.42	-0.29119	-1.91913	-0.29119	-13.252	-80.8514	-0.29119	-0.29119	-23.0067	-13.1968	2343.6	-13.1968	-114.492	-13.1968	-110.423	-13.1968	-8.67067	-0.29119	-0.29119
1896.52	4.89131	6.05908	4.89131	21.2917	-85.2043	4.89131	4.89131	-20.2482	-7.62272	2357.57	-7.62272	-101.946	-7.62272	-71.4893	-7.62272	-12.3595	4.89131	4.89131
1893.62	10.4232	33.6535	10.4232	57.8645	-90.1979	10.4232	10.4232	-21.7628	-1.69927	2358.67	-1.69927	-88.8962	-1.69927	-16.3871	-1.69927	-9.2722	10.4232	10.4232
1890.72	19.5669	42.248	19.5669	102.187	-95.4862	19.5669	19.5669	-16.8115	7.83617	2349.6	7.83617	-75.909	7.83617	9.23298	7.83617	-19.3373	19.5669	19.5669
1887.81	36.444	48.3511	36.444	132.182	-100.992	36.444	36.444	-13.1461	25.1052	2320.21	25.1052	-64.3017	25.1052	24.0951	25.1052	-4.6226	36.444	36.444
1884.9	46.9916	37.9365	46.9916	149.209	-106.281	46.9916	46.9916	-16.037	36.045	2311.15	36.045	-54.4458	36.045	26.9274	36.045	-8.6494	46.9916	46.9916
1882	49.1972	19.6666	49.1972	144.548	-110.378	49.1972	49.1972	-18.5946	38.6428	2338	38.6428	-47.3469	38.6428	5.54759	38.6428	-4.1693	49.1972	49.1972
1879.09	48.0483	-4.25421	48.0483	148.385	-113.298	48.0483	48.0483	-21.0334	37.8865	2330.97	37.8865	-43.855	37.8865	-55.3129	37.8865	4.67918	48.0483	48.0483
1876.18	35.809	-20.6093	35.809	126.47	-114.669	35.809	35.809	-23.9348	26.0398	2353.07	26.0398	-42.6178	26.0398	-103.004	26.0398	8.25009	35.809	35.809
1873.27	27.3822	-25.8206	27.3822	99.0904	-115.137	27.3822	27.3822	-29.0683	18.0058	2358.24	18.0058	-44.6041	18.0058	-121.723	18.0058	16.9563	27.3822	27.3822
1870.36	13.6116	-29.1264	13.6116	73.131	-114.606	13.6116	13.6116	-32.6693	4.62809	2314.62	4.62809	-48.4116	4.62809	-134.363	4.62809	22.5232	13.6116	13.6116
1867.44	2.91277	-19.0151	2.91277	50.3674	-112.908	2.91277	2.91277	-31.7725	-5.67753	2334.02	-5.67753	-54.4785	-5.67753	-131.298	-5.67753	35.2142	2.91277	2.91277
1864.53	2.1957	-22.2897	2.1957	38.5937	-109.454	2.1957	2.1957	-33.0161	-6.00133	2328.34	-6.00133	-61.7603	-6.00133	-110.909	-6.00133	38.2019	2.1957	2.1957
1861.61	7.66178	-39.3016	7.66178	-7.23939	-104.581	7.66178	7.66178	-32.1091	-0.1418	2320.64	-0.1418	-70.5262	-0.1418	-88.9625	-0.1418	28.0094	7.66178	7.66178
1858.7	13.4966	-46.4775	13.4966	-21.5157	-98.7556	13.4966	13.4966	-27.4543	6.0865	2337.33	6.0865	-80.5315	6.0865	-79.8123	6.0865	28.2244	13.4966	13.4966
1855.78	16.6456	-23.8213	16.6456	-35.0248	-91.2198	16.6456	16.6456	-16.7062	9.62931	2349.27	9.62931	-91.9621	9.62931	-100.656	9.62931	14.7873	16.6456	16.6456
1852.86	26.2262	-5.61622	26.2262	-56.1902	-82.9626	26.2262	26.2262	-17.3514	19.6037	2337.5	19.6037	-103.55	19.6037	-107.888	19.6037	12.4065	26.2262	26.2262
1849.94	38.1968	11.2541	38.1968	-38.6795	-74.939	38.1968	38.1968	-19.7151	31.9686	2366.39	31.9686	-115.34	31.9686	-113.876	31.9686	11.2897	38.1968	38.1968
1847.02	38.7739	21.6534	38.7739	-34.2434	-67.4437	38.7739	38.7739	-19.7996	32.94	2352.59	32.94	-125.901	32.94	-100.621	32.94	-1.47516	38.7739	38.7739
1844.09	37.833	7.1738	37.833	-24.474	-60.4019	37.833	37.833	-18.4968	32.3936	2344.21	32.3936	-135.874	32.3936	-62.321	32.3936	-1.55634	37.833	37.833
1841.17	27.4053	-14.3559	27.4053	-17.4924	-53.7147	27.4053	27.4053	-18.3705	22.3606	2316.86	22.3606	-145.042	22.3606	-40.4965	22.3606	-5.49754	27.4053	27.4053
1838.24	23.6084	-36.2137	23.6084	-37.016	-47.749	23.6084	23.6084	-20.8174	18.9584	2319.32	18.9584	-154.439	18.9584	-32.9558	18.9584	-1.50154	23.6084	23.6084
1835.32	23.9455	-71.0918	23.9455	-66.0233	-43.415	23.9455	23.9455	-23.8323	19.6905	2328.56	19.6905	-163.87	19.6905	-34.969	19.6905	-4.37955	23.9455	23.9455
1832.39	27.0333	-88.2094	27.0333	-96.8755	-40.8952	27.0333	27.0333	-24.7046	23.1733	2348.64	23.1733	-173.518	23.1733	-50.5997	23.1733	3.25868	27.0333	27.0333
1829.46	26.6725	-95.9136	26.6725	-145.097	-39.691	26.6725	26.6725	-28.6275	23.2077	2343.65	23.2077	-182.141	23.2077	-104.491	23.2077	3.34085	26.6725	26.6725
1826.53	26.0196	-103.98	26.0196	-199.99	-39.9567	26.0196	26.0196	-36.6877	22.9502	2364.41	22.9502	-189.897	22.9502	-169.162	22.9502	8.38687	26.0196	26.0196
1823.6	24.6541	-99.2414	24.6541	-220.189	-41.9709	24.6541	24.6541	-37.317	21.9802	2372.29	21.9802	-195.989	21.9802	-213.439	21.9802	13.4273	24.6541	24.6541
1820.67	20.5241	-93.2592	20.5241	-232.079	-44.9498	20.5241	20.5241	-30.2613	18.246	2376.11	18.246	-199.841	18.246	-204.842	18.246	14.6792	20.5241	20.5241
1817.73	12.6933	-103.736	12.6933	-255.437	-48.7664	12.6933	12.6933	-23.5249	10.8111	2360.28	10.8111	-200.381	10.8111	-174.329	10.8111	14.5116	12.6933	12.6933
1814.8	11.0091	-96.9215	11.0091	-273.901	-52.3421	11.0091	11.0091	-20.2525	9.54108	2366.14	9.54108	-197.575	9.54108	-115.381	9.54108	17.8144	11.0091	11.0091
1811.86	7.76442	-82.1066	7.76442	-278.801	-55.9838	7.76442	7.76442	-14.1578	6.70626	2329.98	6.70626	-192.621	6.70626	-51.8985	6.70626	18.824	7.76442	7.76442
1808.92	16.1539	-46.3786	16.1539	-277.596	-59.9978	16.1539	16.1539	-10.7541	15.4839	2341.94	15.4839	-185.882	15.4839	-8.72974	15.4839	20.7699	16.1539	16.1539
1805.98	22.8058	-31.0622	22.8058	-265.804	-64.2508	22.8058	22.8058	-4.80632	22.4896	2381.67	22.4896	-177.486	22.4896	52.2518	22.4896	24.0075	22.8058	22.8058
1803.04	27.6992	-25.2985	27.6992	-233.356	-69.0912	27.6992	27.6992	-2.46006	27.6948	2348.23	27.6948	-167.834	27.6948	96.7636	27.6948	28.6773	27.6992	27.6992
1800.1	33.6801	-32.3072	33.6801	-200.449	-74.2328	33.6801	33.6801	-3.09952	33.9434	2346.51	33.9434	-156.439	33.9434	116.022	33.9434	24.4886	33.6801	33.6801
1797.16	35.778	-30.8407	35.778	-166.636	-79.2964	35.778	35.778	-5.4125	36.267	2353.18	36.267	-143.754	36.267	101.121	36.267	13.9344	35.778	35.778
1794.22	30.8024	-33.8964	30.8024	-131.004	-84.6851	30.8024	30.8024	-10.107	31.4827	2318.39	31.4827	-130.063	31.4827	82.3602	31.4827	3.03575	30.8024	30.8024
1791.27	27.3805	-14.6037	27.3805	-99.9512	-90.9617	27.3805	27.3805	-16.9392	28.2301	2330.34	28.2301	-115.604	28.2301	80.8922	28.2301	-3.14704	27.3805	27.3805
1788.32	25.6178	-6.35473	25.6178	-82.5302	-97.265	25.6178	25.6178	-16.1764	26.6324	2307.75	26.6324	-100.649	26.6324	66.194	26.6324	-8.23785	25.6178	25.6178
1785.38	23.2332	21.8832	23.2332	-88.5975	-103.314	23.2332	23.2332	-14.6867	24.4308	2312.25	24.4308	-85.7258	24.4308	61.8652	24.4308	-11.6041	23.2332	23.2332
1782.43	19.9148	30.7325	19.9148	-98.8092	-108.602	19.9148	19.9148	-13.2586	21.2954	2341.83	21.2954	-72.3397	21.2954	63.0989	21.2954	-11.7587	19.9148	19.9148
1779.48	16.755	43.1487	16.755	-86.9799	-112.453	16.755	16.755	-18.6508	18.3188	2357.85	18.3188	-60.3994	18.3188	59.4699	18.3188	-14.9035	16.755	16.755
1776.53	15.8495	37.8757	15.8495	-58.9026	-114.973	15.8495	15.8495	-22.543	17.5965	2346.77	17.5965	-51.6638	17.5965	89.0888	17.5965	-18.1076	15.8495	15.8495
1773.58	11.7305	34.716	11.7305	-22.041	-115.728	11.7305	11.7305	-23.5888	13.6609	2337.05	13.6609	-47.9216	13.6609	141.444	13.6609	-17.7191	11.7305	11.7305
1770.62	14.1062	46.8505	14.1062	-1.23408	-113.974	14.1062	14.1062	-27.2493	16.2201	2331.39	16.2201	-46.7299	16.2201	185.521	16.2201	-18.3585	14.1062	14.1062
1767.67	13.6076	67.6382	13.6076	1.59925	-110.074	13.6076	13.6076	-29.3234	15.9049	2341.32	15.9049	-48.7765	15.9049	215.03	15.9049	-17.4749	13.6076	13.6076
1764.71	7.82527	74.27	7.82527	-6.26395	-105.307	7.82527	7.82527	-30.9112	10.3061	2320.75	10.3061	-53.5713	10.3061	218.778	10.3061	-16.0709	7.82527	7.82527
1761.75	-3.47627	78.8227	-3.47627	-13.0657	-100.773	-3.47627	-3.47627	-30.9168	-0.81175	2315.09	-0.81175	-60.7068	-0.81175	208.142	-0.81175	-8.38241	-3.47627	-3.47627
1758.8	2.84469	72.8907	2.84469	-1.37292	-96.0558	2.84469	2.84469	-31.373	5.69292	2333.15	5.69292	-69.6086	5.69292	207.645	5.69292	-8.13939	2.84469	2.84469
1755.84	5.01461	62.2874	5.01461	15.7231	-91.9856	5.01461	5.01461	-32.2203	8.04664	2345.78	8.04664	-80.5877	8.04664	195.229	8.04664	-8.31022	5.01461	5.01461
1752.87	2.39478	56.6163	2.39478	21.1193	-88.8266	2.39478	2.39478	-31.3899	5.61071	2306.24	5.61071	-94.2186	5.61071	186.602	5.61071	-10.823	2.39478	2.39478
1749.91	12.528	52.4095	12.528	11.8095	-86.7154	12.528	12.528	-34.8613	15.9279	2305.33	15.9279	-109.27	15.9279	154.886	15.9279	-23.4395	12.528	12.528
1746.95	24.2585	54.2579	24.2585	-8.46543	-86.5156	24.2585	24.2585	-31.8444	27.8424	2317.28	27.8424	-126.396	27.8424	138.656	27.8424	-27.386	24.2585	24.2585
1743.98	33.738	51.4758	33.738	-15.0408	-87.4309	33.738	33.738	-29.0507	37.5061	2302.14	37.5061	-145.806	37.5061	150.794	37.5061	-29.3118	33.738	30.7352
1741.02	37.9542	67.3634	37.9542	-24.3419	-88.9994	37.9542	37.9542	-29.7766	41.9064	2328.33	41.9064	-165.453	41.9064	139.316	41.9064	-29.446	37.9542	37.9542
1738.05	30.3756	64.9855	30.3756	-57.3726	-91.9026	30.3756	30.3756	-25.5418	34.5121	2349.77	34.5121	-185.34	34.5121	163.565	34.5121	-24.563	30.3756	30.3756
1735.08	15.6157	33.965	15.6157	-83.2261	-96.0539	15.6157	15.6157	-30.5146	19.9365	2344.11	19.9365	-204.426	19.9365	171.025	19.9365	-28.4847	15.6157	15.6157
1732.11	-0.86155	17.8106	-0.86155	-124.758	-100.496	-0.86155	-0.86155	-30.3771	3.64366	2324.9	3.64366	-222.413	3.64366	198.389	3.64366	-26.531	-0.86155	-0.86155
1729.14	2.55394	0.48538	2.55394	-171.351	-105.294	2.55394	2.55394	-30.849	7.24357	2306.36	7.24357	-237.902	7.24357	219.337	7.24357	-29.0916	2.55394	2.55394
1726.17	-3.60576	-18.4141	-3.60576	-213.338	-109.69	-3.60576	-3.60576	-32.5351	1.26841	2321.03	1.26841	-251.143	1.26841	213.576	1.26841	-29.0616	-3.60576	-3.60576
1723.2	-15.2175	-20.2264	-15.2175	-293.246	-113.786	-15.2175	-15.2175	-32.9076	-10.1588	2356.34	-10.1588	-261.525	-10.1588	188.803	-10.1588	-31.6459	-15.2175	-15.2175
1720.22	-11.514	-17.2078	-11.514	-363.079	-118.906	-11.514	-11.514	-34.285	-6.17374	2332.09	-6.17374	-268.14	-6.17374	159.024	-6.17374	-41.0645	-11.514	-11.514
1717.25	-15.9545	-31.9552	-15.9545	-406.512	-124.749	-15.9545	-15.9545	-35.9082	-10.284	2339.68	-10.284	-270.153	-10.284	136.384	-10.284	-43.5017	-15.9545	-15.9545
1714.27	-30.383	-52.1008	-30.383	-417.727	-131.221	-30.383	-30.383	-37.1789	-24.5182	2337.78	-24.5182	-268.813	-24.5182	122.79	-24.5182	-44.6638	-30.383	-30.383
1711.29	-39.7851	-65.1298	-39.7851	-425.485	-137.829	-39.7851	-39.7851	-31.4187	-34.0012	2335.89	-34.0012	-262.49	-34.0012	92.7689	-34.0012	-46.3234	-39.7851	-39.7851
1708.31	-45.6858	-78.1658	-45.6858	-445.115	-144.662	-45.6858	-45.6858	-29.6628	-40.3483	2321.11	-40.3483	-251.32	-40.3483	109.308	-40.3483	-42.1405	-45.6858	-45.6858
1705.33	-44.1804	-76.9086	-44.1804	-462.292	-151.5	-44.1804	-44.1804	-31.5294	-39.6995	2324.64	-39.6995	-235.523	-39.6995	130.905	-39.6995	-36.3791	-44.1804	-44.1804
1702.35	-28.574	-69.371	-28.574	-489.096	-158.036	-28.574	-28.574	-32.2488	-25.3632	2327.48	-25.3632	-215.673	-25.3632	146.69	-25.3632	-27.1625	-28.574	-28.574
1699.36	-14.7208	-52.2047	-14.7208	-519.674	-164.15	-14.7208	-14.7208	-39.7656	-13.1592	2331	-13.1592	-191.605	-13.1592	150.27	-13.1592	-21.5118	-14.7208	-14.7208
1696.38	-9.60029	-39.8671	-9.60029	-515.788	-169.38	-9.60029	-9.60029	-44.0965	-9.93142	2336.55	-9.93142	-164.89	-9.93142	146.763	-9.93142	-14.6408	-9.60029	-9.60029
1693.39	-3.76856	-26.9317	-3.76856	-539.201	-173.883	-3.76856	-3.76856	-43.7512	-6.062	2343.46	-6.062	-137.461	-6.062	151.828	-6.062	-20.6693	-3.76856	-3.76856
1690.41	6.06623	-29.0683	6.06623	-587.945	-177.987	6.06623	6.06623	-40.8553	1.95354	2302.26	1.95354	-110.072	1.95354	176.773	1.95354	-38.4352	6.06623	6.06623
1687.42	4.66684	-30.6578	4.66684	-620.499	-181.01	4.66684	4.66684	-38.4485	-1.11722	2317.29	-1.11722	-83.0893	-1.11722	189.125	-1.11722	-57.6028	4.66684	4.66684
1684.43	2.12603	0.57714	2.12603	-639.199	-182.419	2.12603	2.12603	-36.8709	-5.25101	2318.1	-5.25101	-58.8723	-5.25101	207.138	-5.25101	-71.5756	2.12603	2.12603
1681.44	5.69577	0.63289	5.69577	-628.952	-182.291	5.69577	5.69577	-37.2447	-3.20396	2309.42	-3.20396	-37.1568	-3.20396	219.406	-3.20396	-87.0015	5.69577	5.69577
1678.45	8.77537	1.38318	8.77537	-597.57	-180.087	8.77537	8.77537	-34.031	-1.59057	2325.13	-1.59057	-17.574	-1.59057	235.11	-1.59057	-95.8217	8.77537	8.77537
1675.45	12.2428	16.6432	12.2428	-590.296	-176.123	12.2428	12.2428	-31.6739	0.44181	2349.65	0.44181	0.13669	0.44181	227.415	0.44181	-95.6485	12.2428	12.2428
1672.46	16.4853	32.5297	16.4853	-551.945	-170.653	16.4853	16.4853	-36.6171	3.24796	2358.59	3.24796	16.9415	3.24796	234.99	3.24796	-98.9206	16.4853	16.4853
1669.46	13.9671	24.0406	13.9671	-514.12	-163.748	13.9671	13.9671	-39.258	-0.7316	2351.09	-0.7316	33.3169	-0.7316	248.576	-0.7316	-101.79	13.9671	13.9671
1666.47	12.7781	21.4363	12.7781	-460.861	-155.996	12.7781	12.7781	-43.5806	-3.38319	2326.17	-3.38319	49.5426	-3.38319	246.067	-3.38319	-106.697	12.7781	12.7781
1663.47	21.2094	29.1685	21.2094	-430.587	-147.14	21.2094	21.2094	-48.1959	3.58475	2303.25	3.58475	66.1993	3.58475	242.472	3.58475	-107.112	21.2094	21.2094
1660.47	34.3214	27.589	34.3214	-374.959	-137.345	34.3214	34.3214	-49.0941	15.2299	2333.18	15.2299	84.3443	15.2299	240.18	15.2299	-109.337	34.3214	34.3214
1657.47	41.548	28.7351	41.548	-304.867	-127.243	41.548	41.548	-42.5439	20.9566	2327.2	20.9566	102.94	20.9566	234.625	20.9566	-101.212	41.548	41.548
1654.46	63.5978	27.7717	63.5978	-253.752	-117.029	63.5978	63.5978	-33.5691	41.518	2342.87	41.518	121.067	41.518	234.696	41.518	-89.6308	63.5978	63.5978
1651.46	76.4335	27.4837	76.4335	-209.643	-106.63	76.4335	76.4335	-22.8026	52.9112	2353.83	52.9112	142.708	52.9112	261.644	52.9112	-78.6153	76.4335	76.4335
1648.46	90.5813	22.3021	90.5813	-147.299	-95.8235	90.5813	90.5813	-7.07283	65.6877	2333.62	65.6877	172.996	65.6877	288.323	65.6877	-65.5129	90.5813	90.5813
1645.45	125.007	15.4626	125.007	-97.4305	-84.2534	125.007	125.007	8.01455	98.8263	2367.8	98.8263	212.604	98.8263	320.826	98.8263	-55.5563	125.007	125.007
1642.44	167.85	22.045	167.85	-13.2376	-71.7715	167.85	167.85	29.0242	140.471	2344.91	140.471	261.735	140.471	376.731	140.471	-44.1379	167.85	167.85
1639.44	207.374	27.9472	207.374	101.343	-57.5889	207.374	207.374	52.9108	178.854	2381.63	178.854	318.569	178.854	409.143	178.854	-27.4245	207.374	207.374
1636.43	237.366	53.6963	237.366	262.42	-41.7629	237.366	237.366	82.0305	207.772	2433.27	207.772	379.297	207.772	429.292	207.772	-10.2645	237.366	237.366
1633.41	286.645	63.8076	286.645	407.435	-23.6385	286.645	286.645	118.473	256.05	2478.81	256.05	441.754	256.05	453.044	256.05	36.1402	286.645	286.645
1630.4	342.328	105.624	342.328	544.269	-2.86978	342.328	342.328	163.873	310.792	2523.67	310.792	503.275	310.792	484.161	310.792	89.9391	342.328	342.328
1627.39	383.346	156.565	383.346	677.969	20.088	383.346	383.346	225.153	350.907	2583.44	350.907	560.616	350.907	518.829	350.907	159.271	383.346	383.346
1624.37	432.146	236.363	432.146	801.006	45.7418	432.146	432.146	312.164	398.879	2635.07	398.879	611.319	398.879	555.008	398.879	244.142	432.146	432.146
1621.36	505.667	336.572	505.667	909.913	72.6626	505.667	505.667	422.463	471.646	2687.39	471.646	657.42	471.646	612.788	471.646	355.546	505.667	505.667
1618.34	605.246	433.413	605.246	1035.06	99.9936	605.246	605.246	546.12	570.534	2820.33	570.534	700.548	570.534	672.892	570.534	474.289	605.246	605.246
1615.32	720.883	524.537	720.883	1142.56	127.959	720.883	720.883	682.437	685.522	2930.92	685.522	741.74	685.522	728.842	685.522	596.379	720.883	720.883
1612.3	827.075	609.65	827.075	1254.52	156.069	827.075	827.075	813.603	791.078	3067.26	791.078	779.22	791.078	781.593	791.078	720.322	827.075	827.075
1609.28	924.808	699.042	924.808	1305.9	183.891	924.808	924.808	924.21	888.152	3173.78	888.152	812.01	888.152	819.722	888.152	830.907	924.808	924.808
1606.26	1007.76	801.486	1007.76	1329.3	211.033	1007.76	1007.76	1020.37	970.442	3240.32	970.442	837.486	970.442	849.918	970.442	915.117	1007.76	1007.76
1603.23	1085.35	901.578	1085.35	1331.61	237.674	1085.35	1085.35	1081.35	1047.36	3299.41	1047.36	856.549	1047.36	890.228	1047.36	989.618	1085.35	1085.35
1600.21	1139.97	1002.76	1139.97	1315.35	264.328	1139.97	1139.97	1115.85	1101.32	3320.56	1101.32	869.167	1101.32	919.677	1101.32	1031.97	1139.97	1139.97
1597.18	1156.81	1086.77	1156.81	1270.05	290.987	1156.81	1156.81	1120.79	1117.49	3290.88	1117.49	875.107	1117.49	945.447	1117.49	1050.33	1156.81	1156.81
1594.16	1180.56	1156.07	1180.56	1180.68	317.546	1180.56	1180.56	1114.1	1140.57	3297.8	1140.57	873.476	1140.57	976.01	1140.57	1066.99	1180.56	1180.56
1591.13	1210.95	1203.04	1210.95	1094.77	344.792	1210.95	1210.95	1112.07	1170.29	3322.33	1170.29	864.897	1170.29	1009.23	1170.29	1096.23	1210.95	1210.95
1588.1	1233.6	1246.48	1233.6	1015.06	373.513	1233.6	1233.6	1126.24	1192.28	3343.48	1192.28	850.579	1192.28	1046.92	1192.28	1126.6	1233.6	1233.6
1585.07	1249.55	1269.87	1249.55	955.649	404.111	1249.55	1249.55	1154.82	1207.56	3417.48	1207.56	831.18	1207.56	1099.61	1207.56	1165.51	1249.55	1249.55
1582.03	1266.11	1273.38	1266.11	912.614	436.88	1266.11	1266.11	1200.57	1223.45	3454.88	1223.45	805.588	1223.45	1146.68	1223.45	1209.75	1266.11	1266.11
1579	1287.44	1284.72	1287.44	865.675	471.234	1287.44	1287.44	1252.45	1244.11	3488.23	1244.11	774.984	1244.11	1171.25	1244.11	1241.86	1287.44	1287.44
1575.96	1301.23	1303.34	1301.23	864.971	507.184	1301.23	1301.23	1293.49	1257.24	3524.96	1257.24	739.528	1257.24	1157.69	1257.24	1257.18	1301.23	1301.23
1572.93	1304.88	1307.97	1304.88	914.766	543.57	1304.88	1304.88	1309.75	1260.21	3557.62	1260.21	701.932	1260.21	1165.83	1260.21	1261.25	1304.88	1304.88
1569.89	1299.84	1275.54	1299.84	999.882	580.442	1299.84	1299.84	1306.15	1254.5	3598.42	1254.5	663.239	1254.5	1150.51	1254.5	1242.56	1299.84	1299.84
1566.85	1267.06	1254.41	1267.06	1060.99	617.904	1267.06	1267.06	1263.83	1221.05	3567.39	1221.05	627.227	1221.05	1128.69	1221.05	1197.91	1267.06	1267.06
1563.81	1216.85	1220.79	1216.85	1141.35	655.148	1216.85	1216.85	1197.23	1170.17	3503.16	1170.17	596.025	1170.17	1134.7	1170.17	1126.03	1216.85	1216.85
1560.77	1133.08	1203.44	1133.08	1214.51	692.103	1133.08	1133.08	1097.33	1085.74	3398.27	1085.74	569.483	1085.74	1138.02	1085.74	1037.19	1133.08	1133.08
1557.73	1042.94	1190.01	1042.94	1288.52	728.364	1042.94	1042.94	985.496	994.929	3258.15	994.929	548.561	994.929	1138.94	994.929	938.753	1042.94	1042.94
1554.68	953.048	1164.76	953.048	1325.03	763.332	953.048	953.048	868.887	904.363	3139.72	904.363	533.355	904.363	1157.01	904.363	836.006	953.048	953.048
1551.64	855.524	1143.64	855.524	1329.96	796.018	855.524	855.524	751.532	806.167	3061.26	806.167	525.65	806.167	1142.03	806.167	736.915	855.524	855.524
1548.59	757.442	1116.73	757.442	1292.49	825.405	757.442	757.442	650.137	707.414	2983.48	707.414	528.445	707.414	1112.03	707.414	631.816	757.442	757.442
1545.54	673.612	1093.78	673.612	1241.69	852.227	673.612	673.612	563.415	622.912	2865.04	622.912	540.067	622.912	1073.82	622.912	540.501	673.612	673.612
1542.49	605.138	1069.89	605.138	1201.67	876.576	605.138	605.138	490.006	553.726	2808.26	553.726	557.43	553.726	1055.98	553.726	468.502	605.138	605.138
1539.44	542.551	1046.21	542.551	1168.89	897.378	542.551	542.551	430.242	490.384	2755.55	490.384	576.586	490.384	1020.49	490.384	414.054	542.551	542.551
1536.39	480.834	1022.33	480.834	1151.34	915.075	480.834	480.834	374.207	427.973	2688.61	427.973	596.591	427.973	1008.74	427.973	362.703	480.834	480.834
1533.34	430.138	990.905	430.138	1132.05	929.797	430.138	430.138	333.804	376.726	2637.26	376.726	613.581	376.726	1037.32	376.726	312.684	430.138	430.138
1530.28	379.245	984.689	379.245	1127.31	940.107	379.245	379.245	302.072	325.475	2600.13	325.475	626.458	325.475	1059.35	325.475	271.177	379.245	379.245
1527.23	349.337	979.307	349.337	1187.57	946.233	349.337	349.337	277.373	295.433	2569.78	295.433	635.209	295.433	1085.78	295.433	237.789	349.337	349.337
1524.17	327.08	970.693	327.08	1260.79	948.185	327.08	327.08	257.586	273.267	2588.22	273.267	640.538	273.267	1141.94	273.267	207.266	327.08	327.08
1521.11	310.205	946.539	310.205	1295.3	945.45	310.205	310.205	244.469	256.681	2547.03	256.681	645.283	256.681	1197.97	256.681	190.5	310.205	310.205
1518.05	299.517	928.26	299.517	1310.54	938.528	299.517	299.517	227.96	246.434	2527.52	246.434	652.649	246.434	1249.12	246.434	168.412	299.517	299.517
1514.99	283.163	898.351	283.163	1310.43	926.989	283.163	283.163	217.334	230.595	2496.49	230.595	662.018	230.595	1263.33	230.595	147.837	283.163	283.163
1511.93	260.793	883.831	260.793	1331.8	912.432	260.793	260.793	205.745	208.713	2491.89	208.713	671.543	208.713	1253.47	208.713	125.689	260.793	260.793
1508.87	236.105	859.837	236.105	1314.31	894.515	236.105	236.105	190.968	184.461	2476.45	184.461	679.679	184.461	1205.32	184.461	103.219	236.105	236.105
1505.8	207.611	845.255	207.611	1284.74	872.366	207.611	207.611	178.069	156.403	2474.56	156.403	686.718	156.403	1129.78	156.403	82.232	207.611	207.611
1502.74	190.867	822.809	190.867	1237.39	847.334	190.867	190.867	164.79	140.095	2457.08	140.095	692.54	140.095	1056.36	140.095	66.6274	190.867	190.867
1499.67	169.216	796.175	169.216	1149.81	821.142	169.216	169.216	152.255	118.881	2444.35	118.881	697.422	118.881	965.58	118.881	53.4975	169.216	169.216
1496.6	167.583	751.867	167.583	1089.55	795.374	167.583	167.583	146.478	117.685	2454.65	117.685	699.628	117.685	882.418	117.685	46.0451	167.583	167.583
1493.53	165.621	729.401	165.621	996.564	769.59	165.621	165.621	142.724	116.161	2439.89	116.161	698.302	116.161	847.354	116.161	40.0455	165.621	165.621
1490.46	170.404	702.226	170.404	946.517	744.733	170.404	170.404	142.265	121.38	2425.12	121.38	694.056	121.38	834.19	121.38	43.0408	170.404	170.404
1487.39	170.959	707.812	170.959	918.488	721.928	170.959	170.959	144.974	122.373	2413.75	122.373	687.202	122.373	819.052	122.373	39.9295	170.959	170.959
1484.31	167.011	714.682	167.011	932.461	701.364	167.011	167.011	141.585	118.862	2414.57	118.862	677.062	118.862	797.368	118.862	36.5783	167.011	157.02
1481.24	153.133	725.202	153.133	952.82	682.849	153.133	153.133	139.272	105.422	2417.42	105.422	662.929	105.422	794.701	105.422	32.7896	153.133	153.133
1478.16	137.853	727.946	137.853	969.569	667.605	137.853	137.853	142.994	90.5802	2422.98	90.5802	646.379	90.5802	771.328	90.5802	36.5285	137.853	137.853
1475.08	120.11	719.181	120.11	966.179	655.2	120.11	120.11	137.034	73.2749	2427.87	73.2749	627.809	73.2749	731.499	73.2749	43.6252	120.11	120.11
1472	113.431	701.259	113.431	910.516	645.811	113.431	113.431	124.191	67.0348	2408.36	67.0348	608.529	67.0348	701.101	67.0348	49.4433	113.431	113.431
1468.92	104.441	691.074	104.441	840.921	639.899	104.441	104.441	110.874	58.4823	2420.02	58.4823	589.093	58.4823	648.188	58.4823	47.6652	104.441	101.421
1465.84	98.163	673.353	98.163	730.161	636.385	98.163	98.163	95.2367	52.6432	2405.94	52.6432	569.367	52.6432	587.76	52.6432	45.1857	98.163	98.163
1462.76	90.7872	634.72	90.7872	657.484	635.014	90.7872	90.7872	83.4913	45.7061	2397.95	45.7061	550.617	45.7061	518.865	45.7061	38.5768	90.7872	90.7872
1459.68	82.719	602.867	82.719	561.106	635.416	82.719	82.719	67.8402	38.0767	2389.96	38.0767	532.644	38.0767	438.79	38.0767	34.4288	82.719	82.719
1456.59	68.8145	548.876	68.8145	439.578	637.264	68.8145	68.8145	54.9858	24.6301	2407.72	24.6301	515.262	24.6301	338.361	24.6301	28.6056	68.8145	68.8145
1453.5	65.3487	472.466	65.3487	318.642	641.506	65.3487	65.3487	42.1361	21.6659	2400.41	21.6659	497.729	21.6659	254.743	21.6659	23.7247	65.3487	65.3487
1450.41	57.0687	370.288	57.0687	179.441	648.096	57.0687	57.0687	30.2825	13.8528	2411.39	13.8528	480.561	13.8528	178.804	13.8528	21.5323	57.0687	57.0687
1447.33	47.35	262.309	47.35	76.5856	656.547	47.35	47.35	18.0427	4.5064	2370.88	4.5064	465.945	4.5064	112.976	4.5064	26.2067	47.35	47.35
1444.23	43.9627	172.485	43.9627	-18.3665	667.352	43.9627	43.9627	14.8968	1.35565	2373.06	1.35565	452.811	1.35565	59.6257	1.35565	26.0005	43.9627	43.9627
1441.14	46.5991	92.4525	46.5991	-28.0934	680.515	46.5991	46.5991	16.9299	4.06995	2336.61	4.06995	442.353	4.06995	39.6805	4.06995	19.0665	46.5991	46.5991
1438.05	50.5094	28.9058	50.5094	-14.4692	695.747	50.5094	50.5094	20.1317	7.89542	2340.82	7.89542	436.43	7.89542	43.2246	7.89542	6.88402	50.5094	50.5094
1434.95	54.763	-44.324	54.763	21.9559	712.646	54.763	54.763	22.8746	11.916	2347.84	11.916	434.911	11.916	51.358	11.916	-3.3644	54.763	54.763
1431.86	68.0084	-86.5949	68.0084	66.6282	730.607	68.0084	68.0084	33.4382	24.8132	2370.52	24.8132	438.874	24.8132	65.7174	24.8132	-7.48651	68.0084	68.0084
1428.76	77.1496	-110.883	77.1496	138.248	749.922	77.1496	77.1496	47.6079	33.5422	2385.08	33.5422	446.757	33.5422	88.2089	33.5422	-3.8237	77.1496	77.1496
1425.66	75.4313	-86.0095	75.4313	203.801	770.16	75.4313	75.4313	64.6421	31.4185	2375.92	31.4185	461.468	31.4185	112.865	31.4185	1.03961	75.4313	75.4313
1422.56	79.5633	-21.1429	79.5633	295.595	791.669	79.5633	79.5633	83.3635	35.193	2392.51	35.193	483.536	35.193	152.736	35.193	9.82375	79.5633	79.5633
1419.46	86.6278	78.0946	86.6278	418.569	813.503	86.6278	86.6278	103.454	41.8999	2399.61	41.8999	514.386	41.8999	185.995	41.8999	27.2843	86.6278	86.6278
1416.36	90.4739	183.897	90.4739	541.888	834.92	90.4739	90.4739	120.511	45.388	2380.96	45.388	554.259	45.388	229.713	45.388	53.8869	90.4739	90.4739
1413.25	95.6112	296.442	95.6112	683.631	856.515	95.6112	95.6112	133.977	50.1674	2417.2	50.1674	601.919	50.1674	289.739	50.1674	78.4663	95.6112	95.6112
1410.15	100.185	424.383	100.185	811.891	878.624	100.185	100.185	146.389	54.3829	2452.76	54.3829	658.471	54.3829	373.219	54.3829	96.6473	100.185	100.185
1407.04	110.892	546.074	110.892	933.633	901.431	110.892	110.892	161.797	64.7314	2468.68	64.7314	723.691	64.7314	456.357	64.7314	115.708	110.892	110.892
1403.93	133.832	668.623	133.832	1071.03	925.48	133.832	133.832	175.572	87.3131	2488.65	87.3131	796.311	87.3131	526.836	87.3131	127.85	133.832	133.832
1400.83	164.928	773.691	164.928	1220.53	951.698	164.928	164.928	187.822	118.051	2509.31	118.051	875.077	118.051	587.373	118.051	151.81	164.928	164.928
1397.71	192.37	858.669	192.37	1424.27	980.868	192.37	192.37	202.568	145.134	2485.92	145.134	957.169	145.134	640.883	145.134	174.756	192.37	192.37
1394.6	218.481	958.473	218.481	1664.32	1013.89	218.481	218.481	223.043	170.886	2514.71	170.886	1041.56	170.886	706.498	170.886	201.022	218.481	218.481
1391.49	256.189	1047.65	256.189	1949.01	1050.07	256.189	256.189	247.743	208.235	2531.3	208.235	1127.04	208.235	773.631	208.235	227.737	256.189	256.189
1388.38	293.757	1107.12	293.757	2237.55	1089.24	293.757	293.757	273.535	245.444	2551.27	245.444	1213.9	245.444	829.745	245.444	255.948	293.757	293.757
1385.26	325.457	1159.55	325.457	2513.21	1130.78	325.457	325.457	303.196	276.784	2569.22	276.784	1301.31	276.784	875.149	276.784	293.573	325.457	325.457
1382.14	352.245	1215.78	352.245	2815.61	1174.11	352.245	352.245	333.465	303.213	2604.78	303.213	1386.09	303.213	909.529	303.213	326.932	352.245	352.245
1379.02	379.427	1263.37	379.427	3129.42	1218.56	379.427	379.427	366.812	330.036	2631.54	330.036	1467.46	330.036	938.765	330.036	360.335	379.427	379.427
1375.9	410.773	1326.25	410.773	3430.15	1263.66	410.773	410.773	405.04	361.022	2667.78	361.022	1544.04	361.022	948.847	361.022	398.787	410.773	410.773
1372.78	449.336	1385.38	449.336	3732.22	1309.3	449.336	449.336	454.836	399.224	2683.69	399.224	1615.13	399.224	960.318	399.224	441.09	449.336	449.336
1369.66	488.703	1424.03	488.703	4024.56	1354.07	488.703	488.703	511.199	438.231	2719.93	438.231	1678.99	438.231	966.425	438.231	496.183	488.703	488.703
1366.54	530.11	1438.26	530.11	4256.42	1398.31	530.11	530.11	569.518	479.278	2743.3	479.278	1734.46	479.278	974.795	479.278	557.669	530.11	530.11
1363.41	587.34	1423.01	587.34	4431.56	1442.31	587.34	587.34	631.65	536.106	2827.65	536.106	1780.59	536.106	981.058	536.106	626.45	587.34	587.34
1360.29	660.869	1401.52	660.869	4570.98	1484.94	660.869	660.869	701.695	609.19	2895.73	609.19	1820.24	609.19	988.159	609.19	701.496	660.869	660.869
1357.16	736.993	1380.11	736.993	4649.74	1526.2	736.993	736.993	778.856	684.934	2963.15	684.934	1855.43	684.934	962.827	684.934	779.171	736.993	736.993
1354.03	818.612	1339.2	818.612	4676.01	1565.75	818.612	818.612	858.413	766.317	3018.36	766.317	1886.95	766.317	904.938	766.317	866.817	818.612	818.612
1350.9	907.232	1294.76	907.232	4688.7	1603.24	907.232	907.232	946.229	854.901	3070.19	854.901	1912.45	854.901	841.401	854.901	959.989	907.232	907.232
1347.77	1007.8	1240.78	1007.8	4670.51	1638.42	1007.8	1007.8	1050.41	955.657	3151.15	955.657	1933.75	955.657	762.444	955.657	1068.14	1007.8	1007.8
1344.63	1115.79	1189.69	1115.79	4642.33	1671.32	1115.79	1115.79	1162.51	1064.07	3254.47	1064.07	1950.33	1064.07	667.503	1064.07	1180.19	1115.79	1115.79
1341.5	1221.69	1111.47	1221.69	4622.2	1700.98	1221.69	1221.69	1285.18	1170.59	3353.05	1170.59	1962.89	1170.59	598.24	1170.59	1292.67	1221.69	1221.69
1338.36	1319.51	1019.53	1319.51	4591.84	1727.32	1319.51	1319.51	1410.6	1269.19	3480.09	1269.19	1970.21	1269.19	533.285	1269.19	1403.32	1319.51	1319.51
1335.23	1427.07	922.513	1427.07	4564.06	1749.41	1427.07	1427.07	1531.46	1377.6	3571.9	1377.6	1973.46	1377.6	473.263	1377.6	1509.92	1427.07	1427.07
1332.09	1528.13	848.415	1528.13	4574.57	1766.6	1528.13	1528.13	1639.7	1479.48	3631.85	1479.48	1972.75	1479.48	412.482	1479.48	1600.31	1528.13	1528.13
1328.95	1626.01	797.136	1626.01	4582.56	1778.2	1626.01	1626.01	1724.9	1578.14	3739.24	1578.14	1968.67	1578.14	377.859	1578.14	1671.15	1626.01	1626.01
1325.81	1700.1	740.252	1700.1	4627.84	1784.73	1700.1	1700.1	1775.27	1652.99	3801.91	1652.99	1961.31	1652.99	349.827	1652.99	1710.89	1700.1	1700.1
1322.66	1733.54	712.467	1733.54	4672.65	1786.96	1733.54	1733.54	1791.62	1687.2	3806.99	1687.2	1950.07	1687.2	337.983	1687.2	1718.19	1733.54	1733.54
1319.52	1733.03	704.268	1733.03	4722.1	1784.83	1733.03	1733.03	1768.84	1687.47	3760.56	1687.47	1934.94	1687.47	349.917	1687.47	1693.3	1733.03	1733.03
1316.37	1701.43	720.212	1701.43	4731.14	1779.24	1701.43	1701.43	1710.69	1656.64	3721.59	1656.64	1918.11	1656.64	378.044	1656.64	1642.4	1701.43	1701.43
1313.23	1639.96	754.535	1639.96	4731.66	1769.85	1639.96	1639.96	1628.71	1595.94	3660.94	1595.94	1900.34	1595.94	422.513	1595.94	1554.96	1639.96	1639.96
1310.08	1555.52	812.387	1555.52	4736.01	1755.42	1555.52	1555.52	1527.25	1512.27	3571.83	1512.27	1882.76	1512.27	490.215	1512.27	1450.1	1555.52	1555.52
1306.93	1448.35	881.49	1448.35	4713.96	1737.21	1448.35	1448.35	1408.14	1405.88	3488.82	1405.88	1864.22	1405.88	559.439	1405.88	1339.9	1448.35	1448.35
1303.78	1347.53	956.618	1347.53	4673.79	1714.6	1347.53	1347.53	1285.79	1305.83	3390.22	1305.83	1845.54	1305.83	623.461	1305.83	1229.43	1347.53	1347.53
1300.63	1239.13	1031.51	1239.13	4664.06	1687.81	1239.13	1239.13	1161.66	1198.2	3286.21	1198.2	1826.07	1198.2	680.576	1198.2	1114.32	1239.13	1239.13
1297.48	1139.93	1098.14	1139.93	4632.11	1657.87	1139.93	1139.93	1044.83	1099.78	3200.48	1099.78	1803.65	1099.78	741.375	1099.78	1000.68	1139.93	1139.93
1294.32	1041.76	1132.62	1041.76	4612.85	1625.72	1041.76	1041.76	941.311	1002.38	3086.3	1002.38	1776.98	1002.38	750.177	1002.38	896.086	1041.76	1041.76
1291.17	944.666	1144.69	944.666	4597.46	1590.98	944.666	944.666	842.005	906.056	3001.26	906.056	1744.1	906.056	766.588	906.056	799.064	944.666	944.666
1288.01	857.724	1125.58	857.724	4580.48	1553.56	857.724	857.724	751.247	819.889	2993.46	819.889	1705.03	819.889	774.732	819.889	711.452	857.724	857.724
1284.85	772.377	1098.93	772.377	4575.38	1513.52	772.377	772.377	669.819	735.317	2897.58	735.317	1660.36	735.317	776.27	735.317	639.122	772.377	772.377
1281.69	698.612	1079.54	698.612	4541.23	1471.74	698.612	698.612	593.37	662.327	2816.6	662.327	1610.53	662.327	743.034	662.327	573.256	698.612	698.612
1278.53	633.628	1037.56	633.628	4518.67	1427.45	633.628	633.628	523.768	598.118	2778.31	598.118	1553.84	598.118	703.638	598.118	518.948	633.628	633.628
1275.37	561.321	943.692	561.321	4490.15	1381.08	561.321	561.321	463.478	526.588	2728.5	526.588	1489.48	526.588	655.763	526.588	472.931	561.321	561.321
1272.2	493.954	884.252	493.954	4402.49	1333.73	493.954	493.954	408.489	459.997	2703.09	459.997	1419.44	459.997	613.932	459.997	433.06	493.954	493.954
1269.04	434.128	821.592	434.128	4277.2	1284.82	434.128	434.128	360.462	400.947	2656.66	400.947	1344.6	400.947	584.558	400.947	373.788	434.128	434.128
1265.87	386.674	746.28	386.674	4121.26	1235.02	386.674	386.674	315.626	354.27	2607.53	354.27	1265.76	354.27	538.275	354.27	332.254	386.674	386.674
1262.7	343.854	656.338	343.854	3948.33	1183.76	343.854	343.854	276.719	312.228	2585.51	312.228	1184.68	312.228	467.634	312.228	293.81	343.854	343.854
1259.53	304.92	568.947	304.92	3770.77	1131.21	304.92	304.92	245.059	274.071	2572.29	274.071	1101.96	274.071	433.762	274.071	259.31	304.92	304.92
1256.36	277.983	496.025	277.983	3574.32	1079.53	277.983	277.983	218.242	247.912	2554.33	247.912	1018.93	247.912	367.916	247.912	226.484	277.983	277.983
1253.19	245.894	428.336	245.894	3376.97	1027.21	245.894	245.894	186.342	216.602	2501.81	216.602	937.823	216.602	307.711	216.602	207.288	245.894	205.894
1250.02	217.691	365.412	217.691	3179.45	975.993	217.691	217.691	163.144	189.177	2493.33	189.177	858.453	189.177	258.781	189.177	188.538	217.691	217.691
1246.84	188.337	313.236	188.337	2952.08	927.794	188.337	188.337	136.703	160.601	2478.76	160.601	779.705	160.601	222.995	160.601	168.408	188.337	188.337
1243.66	160.173	241.284	160.173	2722.38	882.782	160.173	160.173	115.287	133.216	2444.54	133.216	700.043	133.216	197.515	133.216	151.868	160.173	160.173
1240.49	132.624	174.845	132.624	2529.92	839.696	132.624	132.624	97.3495	106.447	2457.07	106.447	621.706	106.447	197.457	106.447	134.534	132.624	132.624
1237.31	121.283	120.503	121.283	2371.47	798.657	121.283	121.283	85.8224	95.8857	2430.3	95.8857	542.991	95.8857	199.431	95.8857	107.957	121.283	102.284
1234.13	114.501	87.2606	114.501	2213.65	760.186	114.501	114.501	74.4998	89.5142	2433.35	89.5142	466.061	89.5142	190.029	89.5142	101.611	114.501	114.501
1230.95	96.9935	63.3315	96.9935	2062.98	723.072	96.9935	96.9935	62.6916	72.4793	2441.81	72.4793	391.718	72.4793	187.704	72.4793	82.82	96.9935	96.9935
1227.76	83.3671	36.7667	83.3671	1936.95	687.073	83.3671	83.3671	49.8123	59.785	2424.53	59.785	321.07	59.785	175.188	59.785	65.1705	83.3671	83.3671
1224.58	75.2904	-3.92752	75.2904	1789.99	652.277	75.2904	75.2904	41.7529	53.3869	2378.11	53.3869	255.572	53.3869	152.782	53.3869	42.7892	75.2904	75.2904
1221.39	54.3723	-8.93184	54.3723	1640.94	619.171	54.3723	54.3723	30.8067	35.0673	2385.22	35.0673	196.995	35.0673	164.449	35.0673	34.1979	54.3723	54.3723
1218.21	38.0295	-18.2104	38.0295	1518.36	586.726	38.0295	38.0295	18.5399	22.3108	2387.59	22.3108	145.585	22.3108	184.217	22.3108	22.0268	38.0295	38.0295
1215.02	23.654	-31.278	23.654	1429.1	554.517	23.654	23.654	6.34721	12.931	2389.96	12.931	99.8977	12.931	176.388	12.931	10.9839	23.654	23.654
1211.83	19.1626	-50.1745	19.1626	1320.66	521.613	19.1626	19.1626	-3.34258	14.1032	2374.03	14.1032	60.3235	14.1032	160.662	14.1032	3.71963	19.1626	19.1626
1208.64	17.1244	-48.5389	17.1244	1218.91	488.396	17.1244	17.1244	-14.9345	17.6657	2343.2	17.6657	29.8436	17.6657	166.707	17.6657	0.16777	17.1244	17.1244
1205.44	16.6982	-50.6662	16.6982	1113.07	456.426	16.6982	16.6982	-20.3693	22.0661	2407.23	22.0661	5.0209	22.0661	161.681	22.0661	-1.38966	16.6982	16.6982
1202.25	15.4864	-43.6003	15.4864	1041.6	425.608	15.4864	15.4864	-22.6619	24.2163	2336.42	24.2163	-13.6951	24.2163	151.737	24.2163	3.90999	15.4864	15.4864
1199.05	13.4075	-26.5958	13.4075	981.438	396.498	13.4075	13.4075	-20.9583	24.2981	2369.96	24.2981	-28.3604	24.2981	133.299	24.2981	6.26727	13.4075	13.4075
1195.86	10.6264	-5.70018	10.6264	928.936	369.733	10.6264	10.6264	-20.0909	22.5718	2358.11	22.5718	-37.6427	22.5718	112.435	22.5718	6.55814	10.6264	10.6264
1192.66	13.6585	10.3757	13.6585	897.786	345.155	13.6585	13.6585	-17.5066	25.7482	2363.42	25.7482	-42.4271	25.7482	104.622	25.7482	7.11808	13.6585	13.6585
1189.46	7.19261	19.9305	7.19261	870.869	322.251	7.19261	7.19261	-16.6006	18.8436	2370.77	18.8436	-45.0866	18.8436	136.963	18.8436	8.92567	7.19261	7.19261
1186.26	5.91185	31.8881	5.91185	829.332	301.451	5.91185	5.91185	-12.3005	17.0121	2364.56	17.0121	-46.2502	17.0121	150.324	17.0121	5.16622	5.91185	5.91185
1183.06	0.52616	37.5806	0.52616	750.196	281.656	0.52616	0.52616	-13.7385	11.5539	2352.25	11.5539	-47.1729	11.5539	159.513	11.5539	-5.19287	0.52616	0.52616
1179.85	-2.91494	39.6302	-2.91494	671.179	262.744	-2.91494	-2.91494	-15.2559	8.0305	2345.37	8.0305	-45.9348	8.0305	177.78	8.0305	-15.732	-2.91494	-2.91494
1176.65	-9.64814	27.7021	-9.64814	587.784	245.013	-9.64814	-9.64814	-12.5997	1.18367	2335.77	1.18367	-41.6093	1.18367	199.413	1.18367	-21.5182	-9.64814	-9.64814
1173.44	-24.2177	14.4212	-24.2177	495.262	228.449	-24.2177	-24.2177	-20.1057	-13.5429	2334.31	-13.5429	-35.8933	-13.5429	186.051	-13.5429	-25.2359	-24.2177	-24.2177
1170.23	-32.4555	6.09033	-32.4555	419.562	213.714	-32.4555	-32.4555	-25.9574	-21.987	2342.33	-21.987	-27.9484	-21.987	153.086	-21.987	-15.0467	-32.4555	-32.4555
1167.02	-33.6133	-16.2075	-33.6133	352.439	199.855	-33.6133	-33.6133	-27.2017	-23.4013	2370.69	-23.4013	-18.5143	-23.4013	100.1	-23.4013	-16.3337	-33.6133	-33.6133
1163.81	-30.7526	-46.3752	-30.7526	268.256	185.664	-30.7526	-30.7526	-26.862	-20.8418	2342.12	-20.8418	-4.70692	-20.8418	34.9107	-20.8418	-20.9995	-30.7526	-30.7526
1160.6	-20.7304	-82.8846	-20.7304	161.694	171.266	-20.7304	-20.7304	-22.4968	-11.1545	2354.21	-11.1545	12.3556	-11.1545	-17.803	-11.1545	-24.0206	-20.7304	-20.7304
1157.39	-16.1479	-119.887	-16.1479	51.7283	157.569	-16.1479	-16.1479	-20.365	-6.92394	2354.1	-6.92394	30.2413	-6.92394	-46.3794	-6.92394	-28.6817	-16.1479	-16.1479
1154.17	-4.78872	-161.694	-4.78872	-35.4543	145.884	-4.78872	-4.78872	-15.5719	4.08878	2357.39	4.08878	47.9228	4.08878	-80.1796	4.08878	-32.0594	-4.78872	-4.78872
1150.96	7.07224	-190.147	7.07224	-77.0761	135.71	7.07224	7.07224	-13.8464	15.6151	2354.57	15.6151	63.2456	15.6151	-79.8118	15.6151	-34.2642	7.07224	7.07224
1147.74	14.7108	-205.02	14.7108	-105.228	126.699	14.7108	14.7108	-3.49146	22.919	2354.47	22.919	75.5941	22.919	-64.8841	22.919	-31.9868	14.7108	14.7108
1144.52	24.1272	-210.591	24.1272	-143.176	119.746	24.1272	24.1272	3.09168	32.0005	2353.69	32.0005	85.5246	32.0005	-57.5525	32.0005	-25.4168	24.1272	24.1272
1141.3	20.9434	-224.059	20.9434	-169.716	115.942	20.9434	20.9434	5.63525	28.4817	2356.98	28.4817	92.474	28.4817	-56.5594	28.4817	-19.4266	20.9434	20.9434
1138.08	16.5278	-228.017	16.5278	-213.957	114.617	16.5278	16.5278	12.6146	23.7309	2364.33	23.7309	96.7165	23.7309	-65.9106	23.7309	-6.959	16.5278	16.5278
1134.86	17.6056	-218.583	17.6056	-239.294	115.314	17.6056	17.6056	9.91123	24.4733	2345.25	24.4733	97.1529	24.4733	-76.5132	24.4733	-10.2757	17.6056	17.6056
1131.63	19.0507	-207.642	19.0507	-290.173	117.322	19.0507	19.0507	12.0634	25.5831	2330.25	25.5831	96.3337	25.5831	-76.6854	25.5831	-10.6199	19.0507	19.0507
1128.41	18.5804	-192.157	18.5804	-300.774	121.07	18.5804	18.5804	13.8338	24.7771	2336.92	24.7771	93.4577	24.7771	-50.2436	24.7771	-9.84314	18.5804	18.5804
1125.18	19.9297	-191.111	19.9297	-293.111	125.477	19.9297	19.9297	11.507	25.7907	2329.37	25.7907	89.1208	25.7907	-30.8729	25.7907	-1.66435	19.9297	19.9297
1121.95	27.3668	-158.963	27.3668	-243.71	130.484	27.3668	27.3668	11.8422	32.8918	2344.18	32.8918	84.1513	32.8918	-4.6506	32.8918	5.2382	27.3668	27.3668
1118.72	34.2947	-166.866	34.2947	-209.362	136.137	34.2947	34.2947	13.8397	39.4836	2363.73	39.4836	78.6906	39.4836	45.0348	39.4836	13.0282	34.2947	34.2947
1115.49	38.3637	-178.675	38.3637	-193.326	142.291	38.3637	38.3637	19.2225	43.2164	2368.37	43.2164	74.2917	43.2164	92.5769	43.2164	14.4977	38.3637	38.3637
1112.26	42.5857	-186.069	42.5857	-170.798	148.6	42.5857	42.5857	19.806	47.102	2352.69	47.102	72.2835	47.102	140.852	47.102	19.7613	42.5857	42.5857
1109.02	35.4502	-212.416	35.4502	-152.88	154.519	35.4502	35.4502	26.1954	39.63	2344.46	39.63	71.4693	39.63	151.323	39.63	14.6997	35.4502	35.4502
1105.79	27.2547	-246.392	27.2547	-175.147	159.761	27.2547	27.2547	25.0611	31.0979	2319.97	31.0979	71.8293	31.0979	127.301	31.0979	10.3811	27.2547	27.2547
1102.55	24.421	-269.079	24.421	-136.686	163.398	24.421	24.421	21.3638	27.9273	2353.87	27.9273	73.1949	27.9273	104.235	27.9273	2.07696	24.421	24.421
1099.31	22.2477	-293.352	22.2477	-77.7749	164.363	22.2477	22.2477	20.6698	25.4171	2343.38	25.4171	76.0607	25.4171	99.6147	25.4171	-0.12125	22.2477	22.2477
1096.07	28.4841	-305.685	28.4841	-60.9631	163.507	28.4841	28.4841	19.9391	31.3164	2316.64	31.3164	78.3832	31.3164	113.028	31.3164	5.21031	28.4841	28.4841
1092.83	33.2268	-304.211	33.2268	-50.5258	161.271	33.2268	33.2268	19.3689	35.722	2340.04	35.722	81.0218	35.722	101.144	35.722	11.6029	33.2268	33.2268
1089.59	31.112	-312.215	31.112	-77.0449	157.334	31.112	31.112	15.017	33.2698	2315.32	33.2698	83.4752	33.2698	91.1955	33.2698	10.0366	31.112	31.112
1086.35	26.3847	-312.873	26.3847	-94.5973	152.374	26.3847	26.3847	10.0945	28.2051	2301.45	28.2051	84.4351	28.2051	96.561	28.2051	5.61354	26.3847	26.3847
1083.1	15.4518	-322.65	15.4518	-94.5608	146.628	15.4518	15.4518	10.1232	16.8581	2309.27	16.8581	82.814	16.8581	93.4103	16.8581	3.60265	15.4518	15.4518
1079.85	8.19278	-337.905	8.19278	-109.942	139.604	8.19278	8.19278	13.209	9.19678	2321.84	9.19678	79.0731	9.19678	107.511	9.19678	2.64112	8.19278	8.19278
1076.61	11.5154	-332.167	11.5154	-86.5865	131.512	11.5154	11.5154	14.6197	12.2122	2312.71	12.2122	73.0428	12.2122	93.6774	12.2122	-3.74725	11.5154	11.5154
1073.36	14.9124	-338.823	14.9124	-78.7523	121.888	14.9124	14.9124	10.2894	15.457	2332.73	15.457	66.2841	15.457	73.3176	15.457	-7.06692	14.9124	14.9124
1070.11	22.9652	-330.332	22.9652	-75.0725	111.798	22.9652	22.9652	5.94324	23.55	2336.48	23.55	60.9493	23.55	67.4553	23.55	-10.2337	22.9652	22.9652
1066.85	31.3067	-357.998	31.3067	-87.4142	102.321	31.3067	31.3067	2.42398	32.1379	2342.28	32.1379	57.3972	32.1379	75.2972	32.1379	-11.9188	31.3067	31.3067
1063.6	35.8133	-363.706	35.8133	-116.896	94.9659	35.8133	35.8133	-6.28552	37.0874	2339.26	37.0874	55.1572	37.0874	90.5272	37.0874	-12.9736	35.8133	35.8133
1060.35	31.4068	-359.378	31.4068	-105.314	89.7208	31.4068	31.4068	-9.50664	33.2876	2317.95	33.2876	54.8788	33.2876	82.0565	33.2876	-16.6491	31.4068	31.4068
1057.09	22.5935	-353.904	22.5935	-106.804	85.9197	22.5935	22.5935	-7.84661	25.1888	2346.11	25.1888	55.3201	25.1888	73.5795	25.1888	-20.7531	22.5935	22.5935
1053.83	15.0216	-337.418	15.0216	-103.696	83.5687	15.0216	15.0216	-5.05021	18.3597	2377.65	18.3597	56.3363	18.3597	46.4153	18.3597	-21.9109	15.0216	15.0216
1050.57	10.9168	-313.071	10.9168	-53.0707	82.1664	10.9168	10.9168	-7.44782	14.9235	2357.7	14.9235	55.6533	14.9235	34.265	14.9235	-20.9643	10.9168	10.9168
1047.31	12.5289	-288.909	12.5289	12.2943	81.8939	12.5289	12.5289	-10.3092	17.1974	2364.86	17.1974	53.3746	17.1974	36.5251	17.1974	-17.4275	12.5289	12.5289
1044.05	23.7309	-263.814	23.7309	39.0592	84.1361	23.7309	23.7309	-9.50596	29.0614	2354.39	29.0614	48.4749	29.0614	40.8242	29.0614	-10.1345	23.7309	23.7309
1040.79	27.1708	-235.675	27.1708	73.6856	87.668	27.1708	27.1708	-6.26523	33.1633	2351.38	33.1633	41.6382	33.1633	51.8777	33.1633	1.48705	27.1708	27.1708
1037.52	29.9837	-224.503	29.9837	110.869	92.3123	29.9837	29.9837	-4.36466	36.6384	2336.86	36.6384	34.3299	36.6384	76.1193	36.6384	9.15734	29.9837	29.9837
1034.25	26.9022	-208.121	26.9022	189.256	98.0181	26.9022	26.9022	-3.06253	34.2197	2326.41	34.2197	27.2098	34.2197	92.7428	34.2197	11.0185	26.9022	26.9022
1030.99	13.8167	-178.933	13.8167	277.121	103.675	13.8167	13.8167	-3.36452	21.7973	2323.4	21.7973	19.9293	21.7973	112.388	21.7973	11.4369	13.8167	13.8167
1027.72	2.1509	-146.88	2.1509	353.407	108.227	2.1509	2.1509	-3.0331	10.7949	2358.34	10.7949	12.5307	10.7949	109.721	10.7949	9.54304	2.1509	2.1509
1024.45	-5.44462	-90.7678	-5.44462	399.099	111.822	-5.44462	-5.44462	-6.73342	3.86298	2356.69	3.86298	4.60361	3.86298	92.5148	3.86298	10.3779	-5.44462	-5.44462
1021.17	-6.3966	-59.4033	-6.3966	433.959	114.259	-6.3966	-6.3966	-4.13982	3.57479	2344.22	3.57479	-2.58337	3.57479	72.6466	3.57479	6.74028	-6.3966	-6.3966
1017.9	-5.84227	-28.7021	-5.84227	447.875	115.918	-5.84227	-5.84227	-4.56006	4.79331	2344.6	4.79331	-10.0206	4.79331	66.8415	4.79331	-3.53245	-5.84227	-5.84227
1014.63	-11.2174	-17.2745	-11.2174	466.703	116.828	-11.2174	-11.2174	-3.20085	0.08284	2350.13	0.08284	-17.195	0.08284	55.5608	0.08284	-1.83704	-11.2174	-11.2174
1011.35	-11.5644	-15.6158	-11.5644	439.901	116.966	-11.5644	-11.5644	-8.91482	0.40059	2338.57	0.40059	-24.5462	0.40059	55.6104	0.40059	-2.59164	-11.5644	-11.5644
1008.07	-19.3261	-14.0172	-19.3261	434.159	115.985	-19.3261	-19.3261	-13.8962	-6.69603	2328.36	-6.69603	-31.5611	-6.69603	70.7485	-6.69603	3.43049	-19.3261	-19.3261
1004.79	-23.3905	-24.5638	-23.3905	408.431	113.248	-23.3905	-23.3905	-16.735	-10.0952	2341.18	-10.0952	-36.2384	-10.0952	99.8438	-10.0952	6.56051	-23.3905	-23.3905
1001.51	-21.079	-50.5397	-21.079	377.089	109.409	-21.079	-21.079	-16.5492	-7.118	2337.75	-7.118	-38.0266	-7.118	124.259	-7.118	9.89962	-21.079	-21.079
998.23	-18.9024	-62.0472	-18.9024	359.423	104.317	-18.9024	-18.9024	-17.8437	-4.27535	2353.96	-4.27535	-37.7586	-4.27535	152.694	-4.27535	13.507	-18.9024	-18.9024
994.947	-17.6673	-86.3572	-17.6673	365.969	98.9451	-17.6673	-17.6673	-23.1611	-2.37414	2355.95	-2.37414	-34.6539	-2.37414	152.117	-2.37414	21.3306	-17.6673	-17.6673
991.662	-22.1009	-118.154	-22.1009	363.319	94.1716	-22.1009	-22.1009	-26.7091	-6.14119	2338.29	-6.14119	-29.6795	-6.14119	150.593	-6.14119	36.9231	-22.1009	-22.1009
988.376	-20.301	-136.51	-20.301	372.684	88.6032	-20.301	-20.301	-28.6372	-3.67449	2342.99	-3.67449	-22.5162	-3.67449	168.215	-3.67449	50.1555	-20.301	-20.301
985.088	-32.0695	-148.086	-32.0695	369.679	83.861	-32.0695	-32.0695	-29.3272	-14.776	2344.98	-14.776	-14.0433	-14.776	156.948	-14.776	59.326	-32.0695	-32.0695
981.799	-40.3877	-147.224	-40.3877	347.74	78.5055	-40.3877	-40.3877	-28.2566	-22.4269	2344.26	-22.4269	-5.90967	-22.4269	141.012	-22.4269	75.9927	-40.3877	-40.3877
978.509	-43.8804	-131.423	-43.8804	296.314	73.1571	-43.8804	-43.8804	-31.6588	-25.2544	2342.87	-25.2544	0.37577	-25.2544	128.651	-25.2544	87.9229	-43.8804	-43.8804
975.217	-49.5596	-121.815	-49.5596	251.216	67.364	-49.5596	-49.5596	-31.9998	-30.2677	2352.99	-30.2677	4.41502	-30.2677	122.701	-30.2677	94.1675	-49.5596	-49.5596
971.924	-45.1738	-113.513	-45.1738	208.099	62.0625	-45.1738	-45.1738	-31.6622	-25.2127	2353.63	-25.2127	7.20855	-25.2127	128.293	-25.2127	90.9347	-45.1738	-45.1738
968.629	-35.4896	-112.093	-35.4896	206.737	57.5666	-35.4896	-35.4896	-36.7749	-14.8541	2359.01	-14.8541	7.99045	-14.8541	126.933	-14.8541	78.5047	-35.4896	-35.4896
965.333	-30.4218	-114.104	-30.4218	189.45	53.5807	-30.4218	-30.4218	-39.4494	-9.10546	2334.58	-9.10546	6.1828	-9.10546	113.894	-9.10546	61.1081	-30.4218	-30.4218
962.035	-31.1667	-105.706	-31.1667	196.24	50.5345	-31.1667	-31.1667	-40.9222	-9.16269	2340.65	-9.16269	4.31549	-9.16269	102.194	-9.16269	50.4499	-31.1667	-31.1667
958.736	-41.1156	-71.9142	-41.1156	208.57	47.7256	-41.1156	-41.1156	-43.0486	-18.3222	2359.58	-18.3222	1.93529	-18.3222	106.065	-18.3222	40.7108	-41.1156	-41.1156
955.435	-40.8572	-36.656	-40.8572	249.462	45.6308	-40.8572	-40.8572	-45.7012	-17.2444	2355.48	-17.2444	-0.92172	-17.2444	102.289	-17.2444	32.7441	-40.8572	-40.8572
952.133	-45.6344	-1.36583	-45.6344	303.686	44.5472	-45.6344	-45.6344	-45.4336	-21.3269	2350.71	-21.3269	-4.05097	-21.3269	93.2648	-21.3269	29.2375	-45.6344	-45.6344
948.83	-49.5661	29.1434	-49.5661	364.679	44.3975	-49.5661	-49.5661	-42.9278	-24.8042	2360.84	-24.8042	-8.51474	-24.8042	98.8217	-24.8042	30.0841	-49.5661	-49.5661
945.525	-54.3225	69.4878	-54.3225	447.427	45.6787	-54.3225	-54.3225	-37.4788	-29.4235	2353.35	-29.4235	-13.6689	-29.4235	107.384	-29.4235	31.1308	-54.3225	-54.3225
942.219	-50.6495	83.5412	-50.6495	523.543	49.1774	-50.6495	-50.6495	-32.92	-25.9616	2337.74	-25.9616	-19.9918	-25.9616	122.547	-25.9616	26.4895	-50.6495	-50.6495
938.911	-46.4772	106.816	-46.4772	601.17	55.276	-46.4772	-46.4772	-29.9013	-22.3425	2330.25	-22.3425	-28.016	-22.3425	158.935	-22.3425	17.5357	-46.4772	-46.4772
935.602	-41.0832	126.634	-41.0832	645.273	63.2024	-41.0832	-41.0832	-27.4953	-17.7972	2326.84	-17.7972	-38.6218	-17.7972	181.177	-17.7972	9.91928	-41.0832	-41.0832
932.291	-30.1924	129.785	-30.1924	665.522	72.9775	-30.1924	-30.1924	-26.0611	-7.96445	2343.75	-7.96445	-52.2034	-7.96445	199.704	-7.96445	3.41249	-30.1924	-30.1924
928.979	-17.9445	131.141	-17.9445	642.761	83.7986	-17.9445	-17.9445	-31.8507	3.14183	2348.46	3.14183	-65.8346	3.14183	211.22	3.14183	4.24604	-17.9445	-17.9445
925.666	-14.2931	125.586	-14.2931	597.704	95.4914	-14.2931	-14.2931	-35.111	5.73434	2336.92	5.73434	-79.201	5.73434	187.634	5.73434	1.23601	-14.2931	-14.2931
922.351	-3.86745	103.51	-3.86745	564.584	106.875	-3.86745	-3.86745	-40.0435	15.149	2355.19	15.149	-92.2045	15.149	151.52	15.149	-3.32004	-3.86745	-3.86745
919.035	-1.91698	68.5548	-1.91698	508.835	118.311	-1.91698	-1.91698	-42.4057	16.0881	2353.81	16.0881	-104.187	16.0881	126.687	16.0881	-3.56382	-1.91698	-1.91698
915.717	-9.38807	42.8183	-9.38807	435.875	129.309	-9.38807	-9.38807	-44.6758	7.6051	2315.16	7.6051	-115.991	7.6051	96.6369	7.6051	-7.09407	-9.38807	-9.38807
912.398	-16.9124	12.1026	-16.9124	345.887	140.139	-16.9124	-16.9124	-43.73	-0.93158	2343.6	-0.93158	-126.801	-0.93158	74.7978	-0.93158	-8.68224	-16.9124	-16.9124
909.077	-12.0587	8.31028	-12.0587	267.717	151.219	-12.0587	-12.0587	-38.1771	2.90927	2309.69	2.90927	-138.026	2.90927	63.4205	2.90927	-10.8863	-12.0587	-12.0587
905.755	-16.2001	18.2331	-16.2001	198.914	162.532	-16.2001	-16.2001	-31.3224	-2.24532	2308.32	-2.24532	-150.201	-2.24532	70.2861	-2.24532	-12.9167	-16.2001	-16.2001
902.431	-12.8493	6.60771	-12.8493	133.582	174.335	-12.8493	-12.8493	-25.6807	0.09184	2314.4	0.09184	-163.555	0.09184	70.5193	0.09184	-12.0969	-12.8493	-12.8493
899.106	-11.631	-5.0233	-11.631	69.7163	186.948	-11.631	-11.631	-17.7734	0.29604	2329.96	0.29604	-177.05	0.29604	81.1255	0.29604	-9.42428	-11.631	-11.631
895.78	-7.60117	-9.1827	-7.60117	13.798	199.702	-7.60117	-7.60117	-18.4585	3.31133	2358.4	3.31133	-188.321	3.31133	86.6414	3.31133	-8.3531	-7.60117	-7.60117
892.452	-10.5967	-4.90207	-10.5967	-25.9348	213.798	-10.5967	-10.5967	-16.7827	-0.69911	2343.48	-0.69911	-195.736	-0.69911	69.7453	-0.69911	-7.44378	-10.5967	-10.5967
889.123	-2.7037	-5.3897	-2.7037	-65.239	229.376	-2.7037	-2.7037	-18.3794	6.17846	2339.39	6.17846	-198.725	6.17846	80.8972	6.17846	-13.3729	-2.7037	-2.7037
885.792	3.39707	2.37808	3.39707	-96.5021	246.523	3.39707	3.39707	-23.0439	11.2634	2326.5	11.2634	-196.85	11.2634	92.4321	11.2634	-19.6702	3.39707	3.39707
882.46	4.57281	11.7819	4.57281	-119.767	265.051	4.57281	4.57281	-24.1017	11.4228	2319.71	11.4228	-189.881	11.4228	113.166	11.4228	-22.0741	4.57281	4.57281
879.126	6.70461	20.4693	6.70461	-117.323	284.262	6.70461	6.70461	-18.861	12.5379	2321.05	12.5379	-178.798	12.5379	143.08	12.5379	-27.4656	6.70461	6.70461
875.791	12.1669	48.8505	12.1669	-128.166	304.222	12.1669	12.1669	-11.4008	16.9513	2348.12	16.9513	-164.957	16.9513	152.878	16.9513	-27.8226	12.1669	12.1669
872.454	7.33534	63.4778	7.33534	-118.151	323.993	7.33534	7.33534	-5.48956	11.0244	2334.64	11.0244	-149.517	11.0244	167.753	11.0244	-29.0547	7.33534	7.33534
869.116	4.76827	67.1242	4.76827	-98.4322	342.144	4.76827	4.76827	0.43735	7.41378	2349.62	7.41378	-134.168	7.41378	180.807	7.41378	-27.0109	4.76827	4.76827
865.777	-5.68795	75.3706	-5.68795	-101.698	358.509	-5.68795	-5.68795	7.15786	-3.95987	2349.69	-3.95987	-119.336	-3.95987	192.521	-3.95987	-19.5565	-5.68795	-5.68795
862.436	-2.96678	79.2129	-2.96678	-102.132	373.551	-2.96678	-2.96678	14.404	-1.97931	2351.79	-1.97931	-104.98	-1.97931	197.879	-1.97931	-14.688	-2.96678	-2.96678
859.093	-1.50401	94.4226	-1.50401	-65.7283	387.376	-1.50401	-1.50401	14.9828	-1.05342	2330.85	-1.05342	-92.2192	-1.05342	194.398	-1.05342	-7.0485	-1.50401	-1.50401
855.749	11.338	103.661	11.338	-11.6835	399.633	11.338	11.338	11.4496	11.4586	2344.48	11.4586	-80.4393	11.4586	195.492	11.4586	-7.73685	11.338	11.338
852.404	19.2982	107.41	19.2982	50.628	410.543	19.2982	19.2982	12.7707	19.2751	2344.55	19.2751	-67.9717	19.2751	198.201	19.2751	-12.3696	19.2982	19.2982
849.057	22.0817	96.0185	22.0817	110.669	419.978	22.0817	22.0817	8.49723	22.057	2331.75	22.057	-54.1332	22.057	202.167	22.057	-15.0774	22.0817	22.0817
845.709	19.712	92.6369	19.712	173.004	427.961	19.712	19.712	1.97978	19.7593	2344.69	19.7593	-39.4402	19.7593	196.42	19.7593	-20.961	19.712	19.712
842.359	20.8825	89.5368	20.8825	231.086	433.148	20.8825	20.8825	-1.88978	20.9836	2357.64	20.9836	-23.4331	20.9836	192.673	20.9836	-24.7263	20.8825	20.8825
839.008	14.3468	86.3322	14.3468	282.487	435.124	14.3468	14.3468	-2.65295	14.4479	2349.58	14.4479	-7.20084	14.4479	205.986	14.4479	-28.8652	14.3468	10.3468
835.655	7.81819	74.6121	7.81819	319.291	433.922	7.81819	7.81819	-5.04771	7.91928	2365.92	7.91928	6.78858	7.91928	218.63	7.91928	-23.872	7.81819	7.81819
832.301	5.09864	91.929	5.09864	339.611	429.428	5.09864	5.09864	-8.00503	5.19974	2342.96	5.19974	19.7648	5.19974	225.795	5.19974	-18.2995	5.09864	5.09864
828.945	7.12055	119.138	7.12055	373.686	422.457	7.12055	7.12055	-8.83772	7.22165	2341.68	7.22165	31.1582	7.22165	238.463	7.22165	-12.9202	7.12055	7.12055
825.588	4.01213	121.92	4.01213	392.329	413.415	4.01213	4.01213	-6.31815	4.11323	2355.99	4.11323	40.2368	4.11323	248.919	4.11323	-5.32119	4.01213	4.01213
822.23	6.69411	135.566	6.69411	392.951	402.897	6.69411	6.69411	-4.42939	6.7952	2358.77	6.7952	48.778	6.7952	266.478	6.7952	-2.60662	6.69411	6.69411
818.87	12.1781	133.602	12.1781	370.226	390.225	12.1781	12.1781	-6.94535	12.2792	2349.37	12.2792	57.2423	12.2792	293.65	12.2792	2.99686	12.1781	12.1781
815.508	21.0796	133.271	21.0796	353.725	376.951	21.0796	21.0796	-7.65961	21.1807	2359.61	21.1807	64.6428	21.1807	302.547	21.1807	9.26479	21.0796	21.0796
812.145	28.6806	128.514	28.6806	337.94	363.875	28.6806	28.6806	-4.73049	28.7817	2341.39	28.7817	69.5896	28.7817	310.261	28.7817	17.0792	28.6806	28.6806
808.781	43.2538	125.409	43.2538	298.675	351.218	43.2538	43.2538	-5.02851	43.3549	2386.19	43.3549	71.4512	43.3549	321.345	43.3549	14.284	43.2538	43.2538
805.415	39.3936	138.043	39.3936	251.155	338.891	39.3936	39.3936	-6.31185	39.4947	2332.74	39.4947	69.6059	39.4947	329.262	39.4947	8.26007	39.3936	39.3936
802.048	41.3961	123.209	41.3961	197.967	328.266	41.3961	41.3961	-9.62192	41.4972	2347.73	41.4972	62.7529	41.4972	312.547	41.4972	8.32942	41.3961	41.3961
798.679	39.8907	111.539	39.8907	131.688	320.345	39.8907	39.8907	-13.8856	39.9918	2339.68	39.9918	53.8163	39.9918	278.021	39.9918	6.77725	39.8907	39.8907
795.308	27.9752	89.2366	27.9752	98.3831	314.902	27.9752	27.9752	-16.7067	28.0763	2320.11	28.0763	42.9576	28.0763	238.839	28.0763	4.55796	27.9752	27.9752
791.937	27.3349	58.3637	27.3349	61.2552	311.51	27.3349	27.3349	-18.6035	27.436	2354.08	27.436	32.6776	27.436	203.773	27.436	5.33322	27.3349	27.3349
788.563	29.5573	30.8747	29.5573	52.7564	309.295	29.5573	29.5573	-21.804	29.6584	2361.61	29.6584	23.4263	29.6584	189.036	29.6584	2.80686	29.5573	29.5573
785.189	28.5119	18.6415	28.5119	55.6634	307.937	28.5119	28.5119	-20.2246	28.613	2349.5	28.613	16.6174	28.613	179.936	28.613	3.31648	28.5119	28.5119
781.812	30.0657	16.2168	30.0657	31.7347	307.859	30.0657	30.0657	-17.0798	30.1668	2344.84	30.1668	11.3826	30.1668	163.156	30.1668	-1.14695	30.0657	30.0657
778.435	35.7152	26.6086	35.7152	-15.452	308.706	35.7152	35.7152	-15.016	35.8163	2310.37	35.8163	6.7538	35.8163	178.477	35.8163	1.93519	35.7152	35.7152
775.055	29.7846	14.3246	29.7846	-66.6664	310.797	29.7846	29.7846	-8.63012	29.8857	2322.66	29.8857	3.99367	29.8857	194.465	29.8857	-7.2751	29.7846	29.7846
771.675	24.0942	-14.1593	24.0942	-133.409	313.986	24.0942	24.0942	-3.11199	24.1731	2327.48	24.1731	3.67023	24.1731	202.219	24.1731	-16.057	24.0942	24.0942
768.293	26.6442	-36.3407	26.6442	-185.917	317.072	26.6442	26.6442	-2.81901	26.6388	2324.86	26.6388	4.77499	26.6388	187.458	26.6388	-18.4066	26.6442	26.6442
764.909	19.2386	-65.6264	19.2386	-223.68	319.932	19.2386	19.2386	-1.12077	19.193	2322.24	19.193	6.91052	19.193	153.466	19.193	-23.7344	19.2386	19.2386
761.524	20.4906	-81.7145	20.4906	-221.297	323.679	20.4906	20.4906	-1.52438	20.5298	2346.72	20.5298	9.69949	20.5298	130.616	20.5298	-29.6328	20.4906	20.4906
758.137	30.8593	-97.2597	30.8593	-230.585	327.354	30.8593	30.8593	-3.41056	31.1648	2342.07	31.1648	12.7121	31.1648	133.478	31.1648	-29.9248	30.8593	30.8593
754.749	31.9298	-94.0709	31.9298	-262.282	330.528	31.9298	31.9298	0.37579	32.7143	2337.85	32.7143	14.7304	32.7143	143.577	32.7143	-32.0852	31.9298	31.9298
751.36	22.1824	-84.852	22.1824	-271.564	333.668	22.1824	22.1824	2.22403	23.6651	2343.05	23.6651	17.2818	23.6651	157.598	23.6651	-30.7499	22.1824	22.1824
747.969	13.85	-78.7676	13.85	-261.647	337.97	13.85	13.85	8.65693	16.2316	2348.92	16.2316	19.4917	16.2316	165.384	16.2316	-28.1437	13.85	13.85
744.576	8.23354	-73.4926	8.23354	-258.325	342.594	8.23354	8.23354	16.4648	11.671	2331.76	11.671	22.2653	11.671	197.84	11.671	-17.3596	8.23354	8.23354
741.182	-7.42706	-66.7277	-7.42706	-236.734	347.541	-7.42706	-7.42706	25.8641	-2.84502	2347.8	-2.84502	27.9713	-2.84502	220.247	-2.84502	-15.5003	-7.42706	-7.42706
737.786	-13.8544	-41.7884	-13.8544	-226.186	353.33	-13.8544	-13.8544	28.3571	-8.1325	2353.68	-8.1325	37.0946	-8.1325	231.733	-8.1325	-10.3387	-13.8544	-13.8544
734.389	-24.4166	-6.73731	-24.4166	-239.907	360.846	-24.4166	-24.4166	31.3437	-17.6221	2353.46	-17.6221	48.2139	-17.6221	237.511	-17.6221	-7.66849	-24.4166	-24.4166
730.991	-30.4799	34.0539	-30.4799	-262.304	369.528	-30.4799	-30.4799	27.9563	-22.6121	2371.54	-22.6121	60.8406	-22.6121	234.592	-22.6121	-9.92296	-30.4799	-30.4799
727.591	-17.6502	62.0018	-17.6502	-352.333	379.761	-17.6502	-17.6502	24.5928	-8.70882	2359.8	-8.70882	74.4751	-8.70882	236.412	-8.70882	-15.4836	-17.6502	-17.6502
724.189	-12.7037	67.8472	-12.7037	-436.218	390.905	-12.7037	-12.7037	23.1357	-2.6883	2358.9	-2.6883	88.8347	-2.6883	257.013	-2.6883	-16.6435	-12.7037	-12.7037
720.786	-1.48436	81.0513	-1.48436	-502.371	402.756	-1.48436	-1.48436	22.7257	9.60557	2351.9	9.60557	104.182	9.60557	285.497	9.60557	-22.4331	-1.48436	-1.48436
717.382	3.91237	94.6718	3.91237	-533.777	414.074	3.91237	3.91237	24.7724	16.0773	2372.01	16.0773	122.398	16.0773	313.063	16.0773	-22.6089	3.91237	3.91237
713.976	11.5611	98.2508	11.5611	-528.341	423.743	11.5611	11.5611	26.9477	24.8015	2370.44	24.8015	141.107	24.8015	325.709	24.8015	-20.9719	11.5611	11.5611
710.569	11.126	112.044	11.126	-473.362	432.312	11.126	11.126	26.6326	25.4424	2364.12	25.4424	160.836	25.4424	340.52	25.4424	-20.313	11.126	11.126
707.16	11.1014	140.6	11.1014	-382.122	438.764	11.1014	11.1014	36.2083	26.5065	2357.8	26.5065	181.367	26.5065	341.18	26.5065	-17.9316	11.1014	11.1014
703.749	6.14	163.679	6.14	-298.312	443.43	6.14	6.14	40.7565	22.6409	2395.53	22.6409	201.072	22.6409	349.629	22.6409	-13.566	6.14	6.14
700.337	2.67529	186.623	2.67529	-181.655	446.373	2.67529	2.67529	43.2918	20.2551	2325.52	20.2551	218.268	20.2551	378.195	20.2551	-6.60406	2.67529	2.67529
696.924	2.39492	204.91	2.39492	-76.7839	447.13	2.39492	2.39492	44.4099	21.0186	2325.3	21.0186	233.911	21.0186	389.61	21.0186	4.64438	2.39492	2.39492
693.509	6.66253	219.271	6.66253	13.5645	445.391	6.66253	6.66253	47.1797	26.2833	2331.18	26.2833	248.25	26.2833	395.703	26.2833	12.2548	6.66253	6.66253
690.092	8.31729	225.376	8.31729	100.815	440.85	8.31729	8.31729	43.8309	28.8826	2341.8	28.8826	261.802	28.8826	422.109	28.8826	20.3048	8.31729	8.31729
686.674	16.4804	256.62	16.4804	153.991	434.761	16.4804	16.4804	42.2884	37.938	2346.33	37.938	273.929	37.938	457.055	37.938	21.2716	16.4804	16.4804
683.255	10.068	300.436	10.068	237.131	427.644	10.068	10.068	36.7414	32.3721	2356.95	32.3721	285.32	32.3721	485.753	32.3721	20.8216	10.068	10.068
679.834	-11.4725	337.519	-11.4725	297.795	419.805	-11.4725	-11.4725	37.5887	11.645	2355.38	11.645	293.122	11.645	503.383	11.645	13.0894	-11.4725	-11.4725
676.411	-14.6817	368.78	-14.6817	303.162	410.895	-14.6817	-14.6817	40.7017	9.23455	2347.71	9.23455	296.772	9.23455	504.436	9.23455	15.5543	-14.6817	-14.6817
672.987	1.44489	373.695	1.44489	255.156	401.393	1.44489	1.44489	43.4204	26.1702	2360.37	26.1702	294.731	26.1702	505.503	26.1702	26.4608	1.44489	1.44489
669.562	28.5577	373.635	28.5577	258.32	391.676	28.5577	28.5577	47.65	54.1021	2335.08	54.1021	287.65	54.1021	522.709	54.1021	38.0745	28.5577	28.5577
666.135	56.9326	385.705	56.9326	252.317	381.98	56.9326	56.9326	50.8807	83.4309	2351.13	83.4309	274.117	83.4309	511.101	83.4309	46.5169	56.9326	56.9326
662.706	72.0927	388.761	72.0927	238.282	372.24	72.0927	72.0927	48.7838	99.625	2391.56	99.625	256.199	99.625	479.724	99.625	52.1953	72.0927	72.0927
659.276	78.5016	371.276	78.5016	231.927	362.714	78.5016	78.5016	51.8307	106.876	2383.22	106.876	234.989	106.876	462.41	106.876	51.5793	78.5016	75.5586
655.844	77.491	353.16	77.491	255.638	353.371	77.491	77.491	57.6024	106.311	2355.22	106.311	209.953	106.311	462.979	106.311	45.8358	77.491	77.491
652.411	60.3449	334.537	60.3449	260.166	343.824	60.3449	60.3449	59.4835	89.0802	2341.45	89.0802	180.315	89.0802	456.233	89.0802	37.0768	60.3449	60.3449
648.977	28.5795	286.403	28.5795	238.555	334.789	28.5795	28.5795	54.1182	56.6332	2343.4	56.6332	146.581	56.6332	438.844	56.6332	30.3249	28.5795	28.5795
645.541	-5.30682	230.647	-5.30682	224.744	326.726	-5.30682	-5.30682	47.5128	21.4712	2342.73	21.4712	110.28	21.4712	421.52	21.4712	20.4253	-5.30682	-5.30682
642.103	-6.21088	151.117	-6.21088	182.167	319.022	-6.21088	-6.21088	33.1518	18.7689	2340.04	18.7689	71.645	18.7689	376.658	18.7689	25.178	-6.21088	-6.21088
638.664	-1.5712	77.8976	-1.5712	149.56	311.924	-1.5712	-1.5712	21.2247	21.228	2340.74	21.228	32.5683	21.228	340.795	21.228	34.5511	-1.5712	-1.5712
635.223	11.6009	7.88036	11.6009	141.608	305.637	11.6009	11.6009	7.73935	32.0466	2319.75	32.0466	-3.94018	32.0466	292.192	32.0466	40.1107	11.6009	11.6009
631.781	13.1115	-40.375	13.1115	119.543	300.063	13.1115	13.1115	-3.13017	31.3088	2340.09	31.3088	-39.2983	31.3088	220.612	31.3088	39.6358	13.1115	13.1115
628.338	7.92748	-89.1235	7.92748	127.522	295.014	7.92748	7.92748	-17.1766	23.9887	2310.3	23.9887	-70.7597	23.9887	164.217	23.9887	32.5028	7.92748	7.92748
624.892	1.47455	-147.878	1.47455	76.3934	290.131	1.47455	1.47455	-32.8403	15.3988	2325.22	15.3988	-98.5697	15.3988	133.244	15.3988	23.6854	1.47455	1.47455
621.446	-8.33573	-214.772	-8.33573	-21.4438	285.455	-8.33573	-8.33573	-40.3684	3.45047	2308.98	3.45047	-123.925	3.45047	113.053	3.45047	21.0417	-8.33573	-8.33573
617.997	-14.5874	-287.24	-14.5874	-70.6795	280.76	-14.5874	-14.5874	-41.0475	-4.94016	2328.65	-4.94016	-148.662	-4.94016	94.1384	-4.94016	26.0657	-14.5874	-14.5874
614.548	-12.4715	-343.387	-12.4715	-90.2514	276.768	-12.4715	-12.4715	-41.7116	-4.9642	2311.05	-4.9642	-172.977	-4.9642	76.8266	-4.9642	29.261	-12.4715	-12.4715
611.096	-7.42401	-372.545	-7.42401	-137.087	273.146	-7.42401	-7.42401	-39.6963	-2.05761	2317.84	-2.05761	-195.741	-2.05761	66.7855	-2.05761	29.6854	-7.42401	-7.42401
607.643	-5.1048	-392.359	-5.1048	-182.646	269.914	-5.1048	-5.1048	-37.0067	-1.88013	2330.06	-1.88013	-217.455	-1.88013	42.4967	-1.88013	27.7932	-5.1048	-5.1048
604.189	-2.99291	-406.723	-2.99291	-195.066	266.594	-2.99291	-2.99291	-32.9108	-1.95843	2309.75	-1.95843	-238.122	-1.95843	37.6872	-1.95843	25.4118	-2.99291	-2.99291
600.733	-0.96194	-404.461	-0.96194	-205.679	262.507	-0.96194	-0.96194	-33.3421	-2.3602	2294.87	-2.3602	-255.825	-2.3602	37.3804	-2.3602	20.4615	-0.96194	-0.96194
597.276	-5.54473	-386.299	-5.54473	-228.639	258.243	-5.54473	-5.54473	-27.3566	-9.25554	2314.54	-9.25554	-269.816	-9.25554	55.5211	-9.25554	17.3935	-5.54473	-5.54473
593.817	-3.48483	-371.709	-3.48483	-259.453	253.957	-3.48483	-3.48483	-20.1375	-9.10842	2315.24	-9.10842	-278.027	-9.10842	76.3039	-9.10842	9.57574	-3.48483	-3.48483
590.356	-0.99902	-331.623	-0.99902	-290.129	249.695	-0.99902	-0.99902	-12.5123	-7.93972	2321.36	-7.93972	-282.041	-7.93972	94.5559	-7.93972	2.52233	-0.99902	-0.99902
586.894	-0.37697	-282.162	-0.37697	-325.759	245.318	-0.37697	-0.37697	-4.33117	-7.92658	2347.13	-7.92658	-281.874	-7.92658	112.862	-7.92658	4.412	-0.37697	-0.37697
583.431	1.09825	-212.983	1.09825	-358.68	241.308	1.09825	1.09825	2.72837	-6.32319	2336.98	-6.32319	-277.829	-6.32319	129.756	-6.32319	5.80692	1.09825	1.09825
579.966	-1.10844	-143	-1.10844	-395.359	236.517	-1.10844	-1.10844	9.22989	-7.71918	2351.91	-7.71918	-269.292	-7.71918	143.88	-7.71918	5.08209	-1.10844	-1.10844
576.499	0.95	-71.8538	0.95	-464.198	230.802	0.95	0.95	16.8923	-4.18745	2327.54	-4.18745	-258.05	-4.18745	154.814	-4.18745	9.75833	0.95	0.95
573.031	-2.70962	-1.86611	-2.70962	-538.489	224.402	-2.70962	-2.70962	22.0597	-6.06477	2340.44	-6.06477	-244.684	-6.06477	170.031	-6.06477	11.2936	-2.70962	-2.70962
569.562	-1.69998	57.1378	-1.69998	-622.308	217.085	-1.69998	-1.69998	25.5462	-3.40481	2355.37	-3.40481	-231.484	-3.40481	193.278	-3.40481	13.0962	-1.69998	-1.69998
566.09	0.84737	108.751	0.84737	-664.003	209.085	0.84737	0.84737	25.9422	0.29346	2359.46	0.29346	-218.285	0.29346	206.141	0.29346	20.0143	0.84737	0.84737
562.618	2.72099	156.239	2.72099	-670.158	200.662	2.72099	2.72099	24.6345	3.01129	2356.77	3.01129	-205.037	3.01129	218.095	3.01129	24.4143	2.72099	2.72099
559.143	11.2822	200.788	11.2822	-648.195	192.23	11.2822	11.2822	21.4002	12.0867	2354.09	12.0867	-192.442	12.0867	234.926	12.0867	27.7546	11.2822	11.2822
555.668	15.6429	242.609	15.6429	-593.422	183.919	15.6429	15.6429	23.6372	16.6456	2334.46	16.6456	-181.377	16.6456	240.915	16.6456	30.706	15.6429	15.6429
552.19	14.6515	284.271	14.6515	-492.246	176.154	14.6515	14.6515	21.7562	15.5879	2345.33	15.5879	-171.956	15.5879	257.452	15.5879	22.7246	14.6515	14.6515
548.711	9.2358	295.588	9.2358	-385.082	169.698	9.2358	9.2358	16.6983	9.93015	2325.7	9.93015	-164.335	9.93015	263	9.93015	14.4281	9.2358	9.2358
545.231	6.78741	304.051	6.78741	-259.075	164.808	6.78741	6.78741	15.9975	7.19024	2339.42	7.19024	-157.124	7.19024	255.494	7.19024	7.71148	6.78741	6.78741
541.749	18.0523	310.255	18.0523	-143.038	161.987	18.0523	18.0523	7.06833	18.2777	2341.38	18.2777	-150.967	18.2777	239.793	18.2777	2.45851	18.0523	18.0523
538.265	16.8858	306.046	16.8858	-50.6572	161.161	16.8858	16.8858	4.34688	16.95	2415.16	16.95	-144.817	16.95	236.847	16.95	-0.31138	16.8858	16.8858
534.78	18.3323	299.37	18.3323	35.9552	163.347	18.3323	18.3323	6.94219	18.2352	2338.51	18.2352	-139.64	18.2352	224.518	18.2352	1.10871	18.3323	18.3323
531.294	22.0655	271.849	22.0655	108.537	167.76	22.0655	22.0655	9.94341	21.807	2364.86	21.807	-134.823	21.807	214.474	21.807	-0.87944	22.0655	22.0655
527.806	22.9245	230.735	22.9245	139.678	174.24	22.9245	22.9245	12.5413	22.5045	2332.94	22.5045	-128.649	22.5045	214.65	22.5045	-0.86932	22.9245	22.9245
524.316	26.3988	188.549	26.3988	126.238	181.83	26.3988	26.3988	13.8448	25.8173	2344.38	25.8173	-121.752	25.8173	236.464	25.8173	10.6323	26.3988	26.3988
520.825	21.7285	155.056	21.7285	106.256	190.848	21.7285	21.7285	12.1078	20.9854	2372.77	20.9854	-112.781	20.9854	254.132	20.9854	20.8934	21.7285	21.7285
517.332	17.2073	125.21	17.2073	60.6536	201.027	17.2073	17.2073	11.6317	16.3025	2340.17	16.3025	-103.354	16.3025	279.258	16.3025	25.3204	17.2073	17.2073
513.838	17.2828	105.268	17.2828	-0.98035	211.313	17.2828	17.2828	4.68676	16.2163	2355	16.2163	-94.5032	16.2163	311.219	16.2163	29.0581	17.2828	17.2828
510.342	16.5517	75.1494	16.5517	-28.0528	222.004	16.5517	16.5517	-2.72053	15.3233	2358.32	15.3233	-84.8154	15.3233	327.236	15.3233	30.4825	16.5517	16.5517
506.844	17.7623	43.6364	17.7623	-40.3873	232.825	17.7623	17.7623	-8.07588	16.372	2338.59	16.372	-76.2784	16.372	346.073	16.372	28.294	17.7623	17.7623
503.345	19.798	17.6027	19.798	-23.209	243.251	19.798	19.798	-11.8976	18.2457	2353.43	18.2457	-69.8363	18.2457	361.175	18.2457	26.3692	19.798	19.798
499.845	32.5166	13.465	32.5166	3.80878	253.157	32.5166	32.5166	-18.5869	30.7889	2334.38	30.7889	-65.9115	30.7889	356.064	30.7889	20.0452	32.5166	32.5166
496.343	48.4029	39.9462	48.4029	51.7709	262.913	48.4029	48.4029	-15.2219	46.4314	2339.06	46.4314	-64.8279	46.4314	364.089	46.4314	9.12093	48.4029	48.4029
492.839	62.2543	51.3873	62.2543	83.8348	272.263	62.2543	62.2543	-13.1058	60.0732	2330.86	60.0732	-65.3569	60.0732	378.889	60.0732	5.44042	62.2543	62.2543
489.334	86.271	91.4914	86.271	136.744	280.1	86.271	86.271	-9.92886	83.9935	2362.63	83.9935	-67.742	83.9935	394.199	83.9935	6.40546	86.271	86.271
485.827	110.05	113.891	110.05	168.931	286.591	110.05	110.05	-5.25922	107.844	2384.25	107.844	-69.8628	107.844	401.666	107.844	10.5736	110.05	110.05
482.319	134.887	129.479	134.887	195.689	292.447	134.887	134.887	-0.82916	132.954	2359.11	132.954	-70.9741	132.954	433.914	132.954	15.4296	134.887	134.887
478.809	161.491	135.722	161.491	190.781	298.457	161.491	161.491	1.92908	160.039	2381.4	160.039	-70.1253	160.039	485.675	160.039	18.4285	161.491	161.491
475.297	175.925	138.57	175.925	179.286	303.591	175.925	175.925	3.63829	175.146	2375.24	175.146	-66.7547	175.146	538.644	175.146	22.8841	175.925	175.925
471.784	175.207	148.429	175.207	135.929	308.382	175.207	175.207	1.27935	175.256	2365.01	175.256	-61.4712	175.256	579.371	175.256	29.2504	175.207	175.207
468.27	177.405	158.474	177.405	97.3693	312.908	177.405	177.405	-0.78259	178.373	2389.33	178.373	-54.2951	178.373	598.036	178.373	34.3007	177.405	177.405
464.754	168.531	168.849	168.531	63.883	317.376	168.531	168.531	-4.98922	170.423	2377.07	170.423	-45.5688	170.423	598.609	170.423	40.1922	168.531	168.531
461.236	148.174	172.626	148.174	-12.2563	321.094	148.174	148.174	-9.41487	150.919	2398.01	150.919	-35.4211	150.919	583.356	150.919	46.7644	148.174	148.174
457.717	122.659	170.483	122.659	-107.65	324.696	122.659	122.659	-17.8932	126.256	2362.71	126.256	-24.158	126.256	561.873	126.256	48.8874	122.659	122.659
454.196	104.034	151.472	104.034	-188.737	328.449	104.034	104.034	-25.1731	108.485	2359.26	108.485	-11.2383	108.485	532.092	108.485	43.8828	104.034	104.034
450.673	83.2203	137.137	83.2203	-273.439	331.748	83.2203	83.2203	-35.0543	88.5249	2386.3	88.5249	2.37008	88.5249	506.02	88.5249	32.9012	83.2203	53.2203
447.149	58.8913	134.889	58.8913	-350.498	333.87	58.8913	58.8913	-41.9174	65.0501	2283.92	65.0501	17.8374	65.0501	491.681	65.0501	18.5725	58.8913	58.8913
443.624	40.1706	149.287	40.1706	-435.17	335.062	40.1706	40.1706	-45.9571	47.1839	2296.06	47.1839	34.1287	47.1839	482.323	47.1839	20.7662	40.1706	40.1706
440.097	20.0885	155.703	20.0885	-509.504	334.979	20.0885	20.0885	-47.361	27.9568	2391.76	27.9568	49.5572	27.9568	464.654	27.9568	25.4989	20.0885	20.0885
436.568	7.22521	147.257	7.22521	-565.332	332.822	7.22521	7.22521	-50.0884	16.005	2293.95	16.005	63.7072	16.005	444.982	16.005	33.3049	7.22521	7.22521
433.038	2.6211	138.634	2.6211	-593.862	328.713	2.6211	2.6211	-51.7541	12.3169	2336.39	12.3169	75.8585	12.3169	435.224	12.3169	39.012	2.6211	2.5298
429.506	-1.0357	97.6352	-1.0357	-600.497	323.864	-1.0357	-1.0357	-47.0013	9.50326	2336.16	9.50326	86.2061	9.50326	427.554	9.50326	41.0512	-1.0357	-1.0357
425.973	-0.18025	78.7377	-0.18025	-604.996	318.713	-0.18025	-0.18025	-42.8575	11.0723	2298.66	11.0723	95.0439	11.0723	407.751	11.0723	40.876	-0.18025	-0.18025
422.438	3.91817	60.2427	3.91817	-604.504	313.391	3.91817	3.91817	-37.7177	15.7185	2324.85	15.7185	102.014	15.7185	393.434	15.7185	32.0427	3.91817	3.91817
418.901	11.9044	44.9457	11.9044	-574.575	308.547	11.9044	11.9044	-31.8218	24.0713	2316.49	24.0713	107.371	24.0713	378.448	24.0713	14.2736	11.9044	11.9044
415.363	14.1136	36.3866	14.1136	-555.816	304.082	14.1136	14.1136	-30.6538	26.4711	2311.51	26.4711	110.594	26.4711	371.148	26.4711	-6.04352	14.1136	14.1136
411.823	11.4055	36.9807	11.4055	-510.417	299.19	11.4055	11.4055	-27.5679	23.8036	2364.81	23.8036	113.807	23.8036	358.158	23.8036	-6.49135	11.4055	11.4055
408.282	14.0555	40.4105	14.0555	-476.373	294.789	14.0555	14.0555	-25.2971	26.3904	2344.26	26.3904	116.662	26.3904	345.728	26.3904	4.42189	14.0555	14.0555
404.739	15.1965	41.0043	15.1965	-453.996	291.436	15.1965	15.1965	-21.3994	27.4322	2356.91	27.4322	119.189	27.4322	329.329	27.4322	15.5828	15.1965	15.1965
401.195	15.4657	52.0881	15.4657	-444.385	289.823	15.4657	15.4657	-19.1079	27.6537	2340.42	27.6537	124.644	27.6537	330.288	27.6537	27.8727	15.4657	15.4657
397.649	12.9619	70.3267	12.9619	-412.467	289.502	12.9619	12.9619	-17.0859	25.1203	2319.88	25.1203	125.139	25.1203	336.207	25.1203	36.7499	12.9619	12.9619
394.101	-2.20831	94.9467	-2.20831	-385.774	290.659	-2.20831	-2.20831	-17.5792	9.92053	2347.44	9.92053	119.984	9.92053	331.543	9.92053	42.0814	-2.20831	-2.20831
390.552	-9.85835	129.23	-9.85835	-348.999	293.45	-9.85835	-9.85835	-20.1741	2.24092	2328.92	2.24092	110.345	2.24092	316.099	2.24092	46.2918	-9.85835	-9.85835
387.001	-15.0022	163.731	-15.0022	-299.969	298.734	-15.0022	-15.0022	-13.4215	-2.93254	2348.36	-2.93254	97.4899	-2.93254	286.455	-2.93254	44.1307	-15.0022	-15.0022
383.449	-14.1574	184.377	-14.1574	-235.177	306.224	-14.1574	-14.1574	-7.37474	-2.11732	2347.47	-2.11732	83.5478	-2.11732	258.129	-2.11732	41.768	-14.1574	-14.1574
379.895	-9.06287	210.115	-9.06287	-124.768	316.392	-9.06287	-9.06287	-0.19207	2.94762	2343.87	2.94762	70.2007	2.94762	239.953	2.94762	40.1748	-9.06287	-9.06287
376.339	-0.72323	231.011	-0.72323	14.2367	329.671	-0.72323	-0.72323	3.88844	11.2576	2349.75	11.2576	58.6625	11.2576	218.614	11.2576	44.5974	-0.72323	-0.72323
372.782	11.8965	248.972	11.8965	158.117	345.944	11.8965	11.8965	8.87712	23.8477	2344.8	23.8477	50.6743	23.8477	206.527	23.8477	38.6743	11.8965	11.8965
369.223	20.9267	286.501	20.9267	323.138	364.769	20.9267	20.9267	13.6103	32.8483	2333.75	32.8483	47.023	32.8483	205.06	32.8483	31.399	20.9267	20.9267
365.663	23.7872	313.844	23.7872	531.883	385.935	23.7872	23.7872	15.327	35.6791	2343.03	35.6791	48.8762	35.6791	210.304	35.6791	27.2879	23.7872	23.7872
362.101	24.9952	336.646	24.9952	744.883	409.73	24.9952	24.9952	18.0618	36.8575	2347.57	36.8575	48.1229	36.8575	197.349	36.8575	23.1758	24.9952	24.9952
358.538	13.9402	370.453	13.9402	955.648	434.829	13.9402	13.9402	19.0164	25.7727	2370.11	25.7727	45.5399	25.7727	177.458	25.7727	24.7364	13.9402	13.9402
354.973	11.2352	393.14	11.2352	1161.47	460.411	11.2352	11.2352	18.4755	23.038	2371.36	23.038	41.4099	23.038	142.215	23.038	26.6669	11.2352	11.2352
351.406	5.9594	406.651	5.9594	1231.25	487.659	5.9594	5.9594	13.6734	17.7325	2348.21	17.7325	35.3234	17.7325	98.2179	17.7325	26.3435	5.9594	5.9594
347.838	5.53245	413.958	5.53245	1370.44	516.178	5.53245	5.53245	8.93693	17.2759	2357.59	17.2759	28.4678	17.2759	74.6012	17.2759	24.6341	5.53245	5.53245
344.268	2.64462	429.465	2.64462	1515.14	545.776	2.64462	2.64462	10.1091	14.3583	2326.31	14.3583	21.7477	14.3583	63.4642	14.3583	22.7979	2.64462	2.64462
340.696	0.97528	434.481	0.97528	1645.16	576.415	0.97528	0.97528	6.42536	12.6592	2307.23	12.6592	15.4379	12.6592	-33.3077	12.6592	20.4962	0.97528	0.97528
337.123	0.46062	440.434	0.46062	1719.76	608.152	0.46062	0.46062	-6.89713	12.1148	2341.01	12.1148	10.631	12.1148	14.8104	12.1148	15.3656	0.46062	0.46062
333.549	2.86002	448.333	2.86002	1769.68	640.6	2.86002	2.86002	-5.85308	14.4844	2341.58	14.4844	6.79509	14.4844	107.288	14.4844	12.5408	2.86002	2.86002
329.972	5.4582	451.212	5.4582	1772.88	674.097	5.4582	5.4582	1.68316	17.0528	2344.87	17.0528	4.29093	17.0528	196.834	17.0528	13.3128	5.4582	5.4582
326.394	8.20581	497.888	8.20581	1735.48	707.826	8.20581	8.20581	9.20191	19.7706	2350.87	19.7706	2.95094	19.7706	253.122	19.7706	15.6423	8.20581	8.20581
322.815	9.23014	514.109	9.23014	1679.79	741.483	9.23014	9.23014	14.8722	20.7651	2338.05	20.7651	-0.18638	20.7651	278.33	20.7651	20.7638	9.23014	9.23014
319.234	12.834	509.488	12.834	1594.98	775.017	12.834	12.834	22.7333	24.3391	2340.66	24.3391	-5.47572	24.3391	261.093	24.3391	19.7465	12.834	12.834
315.651	18.0246	503.721	18.0246	1491.7	807.645	18.0246	18.0246	28.6105	29.5497	2336.58	29.5497	-13.0344	29.5497	225.439	29.5497	14.6761	18.0246	18.0246
312.067	21.6617	491.413	21.6617	1387.84	838.981	21.6617	21.6617	29.3894	33.6386	2339.2	33.6386	-21.6401	33.6386	162.253	33.6386	5.38772	21.6617	21.6617
308.481	20.3588	460.291	20.3588	1296.01	868.664	20.3588	20.3588	29.0801	32.6153	2335.12	32.6153	-30.0263	32.6153	53.0307	32.6153	1.79622	20.3588	20.3588
304.894	22.1616	418.811	22.1616	1183.95	896.506	22.1616	22.1616	26.7507	34.0598	2329.28	34.0598	-37.5241	34.0598	-103.896	34.0598	-0.73394	22.1616	22.1616
301.304	21.617	372.571	21.617	1063.06	922.131	21.617	21.617	18.0575	32.189	2340.71	32.189	-43.2578	32.189	-108.861	32.189	-7.56318	21.617	21.617
297.714	16.2898	318.013	16.2898	901.473	945.545	16.2898	16.2898	5.67949	24.3756	2335.2	24.3756	-47.6729	24.3756	-113.438	24.3756	-10.914	16.2898	26.2898
294.121	11.8528	267.038	11.8528	734.902	967.048	11.8528	11.8528	-10.0467	16.2369	2334.43	16.2369	-50.4014	16.2369	-115.285	16.2369	-14.8184	11.8528	11.8528
290.528	1.08548	209.156	1.08548	723.432	986.019	1.08548	1.08548	-5.96116	0.44319	2336.37	0.44319	-51.4953	0.44319	-118.932	0.44319	-15.6064	1.08548	1.08548
286.932	-4.7739	151.888	-4.7739	695.249	1003.1	-4.7739	-4.7739	-3.88335	-11.6905	2312.57	-11.6905	-52.0177	-11.6905	-127.863	-11.6905	-6.24722	-4.7739	-4.7739
283.335	-9.08746	92.3876	-9.08746	658.145	1018.28	-9.08746	-9.08746	-1.47621	-22.507	2325.36	-22.507	-51.089	-22.507	-133.24	-22.507	3.27834	-9.08746	-9.08746
279.736	-4.13819	40.1611	-4.13819	612.076	1031.37	-4.13819	-4.13819	2.69241	-23.2915	2325.95	-23.2915	-49.7996	-23.2915	-130.859	-23.2915	7.29488	-4.13819	-4.13819
276.136	1.83608	4.71631	1.83608	586.237	1042.71	1.83608	1.83608	9.30942	-21.4316	2356.35	-21.4316	-53.2504	-21.4316	-136.722	-21.4316	7.78733	1.83608	1.83608
272.534	3.36942	-16.123	3.36942	559.292	1043.97	3.36942	3.36942	17.7654	-22.6512	2343.4	-22.6512	-55.5141	-22.6512	-141.952	-22.6512	8.9516	3.36942	3.36942
268.93	3.69115	2.77059	3.69115	538.182	1043.64	3.69115	3.69115	24.0317	-23.6936	2331.8	-23.6936	-53.0615	-23.6936	-137.284	-23.6936	9.55417	3.69115	3.69115
265.325	-2.83545	-15.4768	-2.83545	530.577	1041.71	-2.83545	-2.83545	28.663	-30.328	2334.43	-30.328	-45.3616	-30.328	-147.833	-30.328	5.33504	-2.83545	-2.83545
261.718	-8.04047	-22.7177	-8.04047	522.574	1038.18	-8.04047	-8.04047	30.0681	-34.6757	2326.22	-34.6757	-33.5144	-34.6757	-148.027	-34.6757	6.74788	-8.04047	-8.04047
258.109	-9.93955	-21.7144	-9.93955	514.698	1033.05	-9.93955	-9.93955	32.3391	-35.2031	2331.56	-35.2031	-18.2885	-35.2031	-148.475	-35.2031	4.86554	-9.93955	-9.93955
254.499	-14.9132	-16.0349	-14.9132	503.546	1026.32	-14.9132	-14.9132	35.5896	-38.9005	2349.1	-38.9005	-0.97591	-38.9005	-157.471	-38.9005	5.76891	-14.9132	-14.9132
250.888	-22.5781	-2.7988	-22.5781	485.727	1017.99	-22.5781	-22.5781	36.282	-45.67	2347.67	-45.67	17.548	-45.67	-162.955	-45.67	14.3262	-22.5781	-22.5781
247.274	-24.2363	7.18862	-24.2363	492.521	1008.07	-24.2363	-24.2363	40.0046	-46.4324	2357.08	-46.4324	34.5677	-46.4324	-169.012	-46.4324	23.002	-24.2363	-24.2363
243.659	-14.6105	9.45241	-14.6105	484.325	996.539	-14.6105	-14.6105	41.8514	-35.9105	2354.97	-35.9105	46.9537	-35.9105	-170.094	-35.9105	21.9104	-14.6105	-14.6105
240.043	-9.5329	7.87881	-9.5329	460.387	983.413	-9.5329	-9.5329	39.8171	-29.9363	2352.19	-29.9363	50.9432	-29.9363	-159.492	-29.9363	26.6647	-9.5329	-9.5329
236.425	-9.88721	4.86348	-9.88721	459.495	968.687	-9.88721	-9.88721	39.0397	-29.3936	2358.21	-29.3936	52.6748	-29.3936	-155.722	-29.3936	31.698	-9.88721	-9.88721
232.805	-7.29094	-11.6881	-7.29094	455.789	952.361	-7.29094	-7.29094	36.814	-25.8999	2351.37	-25.8999	53.3035	-25.8999	-146.631	-25.8999	38.4648	-7.29094	-7.29094
229.183	-13.1004	-32.5611	-13.1004	425.665	934.436	-13.1004	-13.1004	35.0222	-30.8117	2350.62	-30.8117	52.7682	-30.8117	-160.812	-30.8117	38.2263	-13.1004	-13.1004
225.56	-18.3209	-63.5324	-18.3209	392.123	914.912	-18.3209	-18.3209	31.5969	-35.1339	2355.98	-35.1339	50.9973	-35.1339	-167.289	-35.1339	36.2263	-18.3209	-18.3209
221.935	-19.5045	-106.88	-19.5045	347.964	893.788	-19.5045	-19.5045	29.0281	-35.4189	2341	-35.4189	48.0517	-35.4189	-170.08	-35.4189	31.0242	-19.5045	-19.5045
218.309	-28.6396	-159.647	-28.6396	308.382	871.065	-28.6396	-28.6396	29.0145	-43.6549	2341.61	-43.6549	43.998	-43.6549	-180.18	-43.6549	23.239	-28.6396	-28.6396
214.681	-42.656	-214.212	-42.656	259.571	846.743	-42.656	-42.656	24.8975	-56.7719	2342.91	-56.7719	38.799	-56.7719	-189.284	-56.7719	14.7346	-42.656	-42.656
211.051	-37.0642	-250.098	-37.0642	223.365	820.821	-37.0642	-37.0642	18.6259	-50.171	2340.13	-50.171	31.3651	-50.171	-195.618	-50.171	7.95105	-37.0642	-37.0642
207.42	-38.0906	-275.337	-38.0906	178.574	793.3	-38.0906	-38.0906	11.6663	-49.6933	2340.75	-49.6933	22.5304	-49.6933	-193.202	-49.6933	-3.24995	-38.0906	-38.0906
203.787	-41.516	-303.493	-41.516	118.708	764.179	-41.516	-41.516	6.66329	-51.8782	2324.2	-51.8782	12.0776	-51.8782	-182.872	-51.8782	-8.58188	-41.516	-41.516
200.153	-45.942	-317.023	-45.942	64.5901	733.459	-45.942	-45.942	0.49586	-55.9104	2318.83	-55.9104	0.02338	-55.9104	-187.246	-55.9104	-13.4495	-45.942	-45.942
196.517	-51.7254	-317.566	-51.7254	12.2557	701.14	-51.7254	-51.7254	-3.65458	-63.0769	2306.69	-63.0769	-12.0533	-63.0769	-182.5	-63.0769	-21.5516	-51.7254	-51.7254
192.879	-63.2138	-309.988	-63.2138	-44.5934	667.221	-63.2138	-63.2138	-6.00763	-77.522	2329.77	-77.522	-23.4345	-77.522	-182.551	-77.522	-30.5214	-63.2138	-63.2138
189.239	-68.6506	-309.846	-68.6506	-74.6908	631.702	-68.6506	-68.6506	-10.8248	-86.7699	2331.18	-86.7699	-33.5289	-86.7699	-179.906	-86.7699	-35.6922	-68.6506	-68.6506
185.598	-61.4129	-308.864	-61.4129	-115.178	594.585	-61.4129	-61.4129	-11.0044	-83.5077	2329.19	-83.5077	-37.0081	-83.5077	-177.952	-83.5077	-33.9694	-61.4129	-61.4129
181.955	-63.9383	-294.637	-63.9383	-134.056	555.868	-63.9383	-63.9383	-11.6304	-89.5124	2321.11	-89.5124	-39.8061	-89.5124	-179.722	-89.5124	-35.7145	-63.9383	-63.9383
178.311	-53.7746	-271.556	-53.7746	-143.519	515.551	-53.7746	-53.7746	-8.08015	-81.7005	2319.12	-81.7005	-41.9228	-81.7005	-180.916	-81.7005	-37.2869	-53.7746	-53.7746
174.665	-48.2431	-239.036	-48.2431	-139.874	473.635	-48.2431	-48.2431	-5.05005	-76.7915	2317.8	-76.7915	-43.3582	-76.7915	-172.699	-76.7915	-34.9462	-48.2431	-48.2431
171.017	-47.7154	-203.103	-47.7154	-148.109	430.12	-47.7154	-47.7154	-6.76872	-74.8609	2313.78	-74.8609	-44.1124	-74.8609	-171.706	-74.8609	-33.4393	-47.7154	-47.7154
167.368	-57.4257	-189.108	-57.4257	-143.662	385.005	-57.4257	-57.4257	-8.22547	-82.116	2326.69	-82.116	-44.1853	-82.116	-164.478	-82.116	-30.0694	-57.4257	-57.4257
163.717	-66.5697	-177.87	-66.5697	-133.217	338.291	-66.5697	-66.5697	-8.86563	-88.4094	2323.34	-88.4094	-43.5769	-88.4094	-160.134	-88.4094	-26.5819	-66.5697	-66.5697
160.065	-68.8751	-176.186	-68.8751	-121.206	289.978	-68.8751	-68.8751	-13.286	-88.331	2330.15	-88.331	-42.2872	-88.331	-146.481	-88.331	-23.836	-68.8751	-68.8751
156.41	-62.822	-163.132	-62.822	-92.4448	240.065	-62.822	-62.822	-16.2442	-80.1088	2323.4	-80.1088	-40.3163	-80.1088	-124.604	-80.1088	-19.098	-62.822	-62.822
152.754	-57.5753	-147.009	-57.5753	-82.1181	188.553	-57.5753	-57.5753	-19.1178	-72.6921	2329.53	-72.6921	-37.6641	-72.6921	-104.644	-72.6921	-20.9965	-57.5753	-57.5753
149.097	-51.2238	-130.208	-51.2238	-71.44	135.441	-51.2238	-51.2238	-25.2989	-64.1696	2305.85	-64.1696	-34.3306	-64.1696	-81.263	-64.1696	-23.8283	-51.2238	-51.2238
145.438	-44.7441	-112.729	-44.7441	-60.411	80.7299	-44.7441	-44.7441	-25.8879	-55.5178	2309.26	-55.5178	-30.3158	-55.5178	-51.926	-55.5178	-30.8597	-44.7441	-44.7441
141.777	-37.5562	-94.5726	-37.5562	-49.031	24.4194	-37.5562	-37.5562	-25.446	-46.1569	2312.67	-46.1569	-25.6198	-46.1569	-34.0762	-46.1569	-29.8625	-37.5562	-37.5562
138.114	-29.9719	-75.7384	-29.9719	-37.3002	-33.4905	-29.9719	-29.9719	-23.9731	-36.3986	2314.05	-36.3986	-20.2425	-36.3986	-18.5067	-36.3986	-27.3137	-29.9719	-29.9719
134.45	-21.9911	-56.2263	-21.9911	-25.2179	-92.9998	-21.9911	-21.9911	-21.4692	-26.2428	2331.69	-26.2428	-14.184	-26.2428	-5.21739	-26.2428	-23.2133	-21.9911	-21.9911
130.784	-13.6139	-36.0366	-13.6139	-12.7846	-154.108	-13.6139	-13.6139	-17.9345	-15.6896	2329.68	-15.6896	-7.44414	-15.6896	5.7916	-15.6896	-17.5613	-13.6139	-13.6139
127.117	-4.84011	-15.1691	-4.84011	0	-216.817	-4.84011	-4.84011	-13.3688	-4.73887	2334.44	-4.73887	-0.02304	-4.73887	14.5203	-4.73887	-10.3578	-4.84011	-4.84011
