# Supplementary material for: Ligninolytic activity of the Penicillium chrysogenum and Pleurotus ostreatus fungi involved in the biotransformation of synthetic multi-walled carbon nanotubes modify its toxicity
Source: PeerJ. 2021 Mar 31;9:e11127. doi: 10.7717/peerj.11127 (PMC8019314; doi:10.7717/peerj.11127)
Supplement: Supplemental Information 4 [file peerj-09-11127-s004.zip › Raw Data/Raw Data Figure 4.xlsx]

## Sheet: Hoja1
Waver number (cm-1)	MWCNTs + Lignin	P.ostreatus+MWCNTs+Lignin	P.chrysogenum+MWCNTs+Lignin	MWCNTs (0 days)
4000	96.85	98.6497	97.0437	99.41
3999	96.85	98.6495	97.0446	99.4
3998	96.85	98.6493	97.0454	99.4
3997	96.85	98.6491	97.0463	99.4
3996	96.85	98.6489	97.0472	99.4
3995	96.85	98.6487	97.0481	99.4
3994	96.85	98.6485	97.049	99.39
3993	96.85	98.6483	97.05	99.39
3992	96.85	98.6482	97.0509	99.38
3991	96.85	98.648	97.0519	99.38
3990	96.85	98.6478	97.0528	99.38
3989	96.85	98.6477	97.0538	99.38
3988	96.85	98.6475	97.0548	99.38
3987	96.85	98.6474	97.0558	99.38
3986	96.85	98.6472	97.0568	99.37
3985	96.85	98.6471	97.0578	99.36
3984	96.85	98.6469	97.0588	99.37
3983	96.85	98.6468	97.0598	99.37
3982	96.84	98.6467	97.0609	99.38
3981	96.84	98.6466	97.0619	99.39
3980	96.84	98.6464	97.063	99.4
3979	96.84	98.6463	97.0641	99.41
3978	96.84	98.6462	97.0652	99.4
3977	96.84	98.6461	97.0663	99.4
3976	96.84	98.646	97.0674	99.39
3975	96.84	98.6459	97.0685	99.38
3974	96.84	98.6458	97.0697	99.39
3973	96.84	98.6458	97.0708	99.39
3972	96.84	98.6457	97.072	99.4
3971	96.84	98.6456	97.0732	99.41
3970	96.84	98.6456	97.0743	99.41
3969	96.84	98.6455	97.0755	99.4
3968	96.84	98.6454	97.0767	99.4
3967	96.84	98.6454	97.078	99.39
3966	96.84	98.6453	97.0792	99.39
3965	96.84	98.6453	97.0804	99.39
3964	96.84	98.6453	97.0817	99.38
3963	96.84	98.6452	97.0829	99.38
3962	96.84	98.6452	97.0842	99.37
3961	96.84	98.6452	97.0855	99.37
3960	96.84	98.6452	97.0868	99.38
3959	96.84	98.6452	97.0881	99.38
3958	96.84	98.6452	97.0894	99.38
3957	96.84	98.6452	97.0907	99.38
3956	96.84	98.6452	97.092	99.38
3955	96.84	98.6452	97.0934	99.37
3954	96.84	98.6452	97.0947	99.37
3953	96.84	98.6452	97.0961	99.37
3952	96.84	98.6453	97.0975	99.37
3951	96.84	98.6453	97.0989	99.36
3950	96.84	98.6453	97.1003	99.36
3949	96.84	98.6454	97.1017	99.37
3948	96.84	98.6456	97.1031	99.38
3947	96.84	98.6457	97.1046	99.38
3946	96.84	98.6458	97.106	99.37
3945	96.84	98.6459	97.1077	99.36
3944	96.84	98.6461	97.1095	99.35
3943	96.84	98.6462	97.1112	99.34
3942	96.84	98.6464	97.1126	99.35
3941	96.84	98.6466	97.1138	99.36
3940	96.84	98.6467	97.1155	99.37
3939	96.84	98.6469	97.1176	99.37
3938	96.84	98.6471	97.1197	99.37
3937	96.84	98.6473	97.1213	99.36
3936	96.84	98.6475	97.1226	99.35
3935	96.84	98.6477	97.124	99.34
3934	96.84	98.6479	97.1258	99.34
3933	96.85	98.6481	97.1278	99.35
3932	96.84	98.6483	97.1296	99.36
3931	96.84	98.6486	97.1311	99.37
3930	96.84	98.6488	97.1325	99.37
3929	96.84	98.6491	97.1345	99.38
3928	96.85	98.6493	97.137	99.38
3927	96.85	98.6496	97.1395	99.38
3926	96.84	98.6499	97.1414	99.38
3925	96.84	98.65	97.1427	99.38
3924	96.84	98.6501	97.1439	99.38
3923	96.84	98.6502	97.1454	99.38
3922	96.84	98.6503	97.1467	99.38
3921	96.84	98.6504	97.1476	99.37
3920	96.84	98.6505	97.148	99.35
3919	96.84	98.6506	97.1487	99.34
3918	96.84	98.6506	97.15	99.33
3917	96.84	98.6507	97.1514	99.34
3916	96.84	98.6507	97.1529	99.35
3915	96.84	98.6508	97.1541	99.37
3914	96.84	98.6508	97.1558	99.39
3913	96.84	98.6508	97.1578	99.39
3912	96.84	98.6508	97.1604	99.39
3911	96.84	98.6508	97.1635	99.39
3910	96.84	98.6508	97.1665	99.37
3909	96.84	98.6507	97.1689	99.35
3908	96.84	98.6507	97.1705	99.33
3907	96.84	98.6506	97.1716	99.32
3906	96.84	98.6506	97.1721	99.31
3905	96.84	98.6505	97.1723	99.31
3904	96.85	98.6504	97.1725	99.31
3903	96.85	98.6503	97.1729	99.31
3902	96.85	98.6501	97.1738	99.3
3901	96.86	98.65	97.1749	99.3
3900	96.85	98.65	97.1762	99.31
3899	96.85	98.65	97.1776	99.33
3898	96.85	98.65	97.1792	99.34
3897	96.85	98.65	97.1811	99.35
3896	96.85	98.65	97.183	99.35
3895	96.85	98.65	97.1847	99.34
3894	96.85	98.65	97.1863	99.34
3893	96.85	98.65	97.1877	99.35
3892	96.85	98.65	97.1891	99.37
3891	96.85	98.65	97.1906	99.37
3890	96.85	98.65	97.192	99.37
3889	96.85	98.65	97.1931	99.36
3888	96.85	98.65	97.1942	99.35
3887	96.85	98.65	97.1954	99.34
3886	96.85	98.65	97.1969	99.35
3885	96.85	98.65	97.1988	99.36
3884	96.85	98.65	97.2008	99.37
3883	96.85	98.65	97.2026	99.37
3882	96.85	98.6501	97.204	99.37
3881	96.85	98.6503	97.2053	99.38
3880	96.85	98.6504	97.2071	99.38
3879	96.85	98.6505	97.2091	99.37
3878	96.85	98.6506	97.2107	99.37
3877	96.85	98.6506	97.2116	99.36
3876	96.85	98.6507	97.2124	99.35
3875	96.85	98.6507	97.2138	99.35
3874	96.85	98.6508	97.2157	99.35
3873	96.85	98.6508	97.2176	99.35
3872	96.85	98.6508	97.2189	99.34
3871	96.85	98.6508	97.2198	99.33
3870	96.85	98.6508	97.2208	99.32
3869	96.85	98.6508	97.222	99.31
3868	96.85	98.6507	97.2231	99.31
3867	96.85	98.6507	97.2242	99.31
3866	96.85	98.6506	97.2255	99.31
3865	96.85	98.6506	97.2271	99.32
3864	96.85	98.6505	97.2289	99.34
3863	96.85	98.6504	97.2303	99.35
3862	96.85	98.6503	97.2313	99.35
3861	96.85	98.6502	97.2322	99.34
3860	96.85	98.6501	97.233	99.33
3859	96.84	98.65	97.2336	99.32
3858	96.84	98.6499	97.2335	99.31
3857	96.84	98.6497	97.2329	99.3
3856	96.84	98.6497	97.2325	99.29
3855	96.84	98.6497	97.2323	99.29
3854	96.84	98.6497	97.2322	99.31
3853	96.84	98.6496	97.2315	99.33
3852	96.84	98.6496	97.2305	99.34
3851	96.84	98.6495	97.2297	99.35
3850	96.84	98.6493	97.2297	99.35
3849	96.84	98.6492	97.23	99.34
3848	96.84	98.6491	97.2308	99.33
3847	96.84	98.6489	97.232	99.32
3846	96.83	98.6487	97.2336	99.3
3845	96.83	98.6485	97.2354	99.29
3844	96.83	98.6483	97.2374	99.28
3843	96.83	98.6481	97.2392	99.27
3842	96.83	98.6478	97.2409	99.26
3841	96.83	98.6476	97.2424	99.25
3840	96.82	98.6473	97.2438	99.25
3839	96.82	98.647	97.245	99.26
3838	96.82	98.6467	97.2463	99.27
3837	96.82	98.6464	97.2472	99.28
3836	96.82	98.6461	97.2477	99.28
3835	96.82	98.6458	97.2478	99.28
3834	96.81	98.6454	97.2481	99.29
3833	96.81	98.6451	97.2491	99.29
3832	96.81	98.6448	97.2502	99.3
3831	96.81	98.6444	97.2506	99.29
3830	96.81	98.644	97.2503	99.29
3829	96.8	98.6437	97.2498	99.27
3828	96.8	98.6433	97.2499	99.27
3827	96.8	98.6429	97.2505	99.27
3826	96.8	98.6425	97.251	99.26
3825	96.8	98.6422	97.2509	99.26
3824	96.79	98.6418	97.2506	99.24
3823	96.79	98.6414	97.2506	99.23
3822	96.79	98.641	97.2507	99.23
3821	96.79	98.6405	97.2506	99.23
3820	96.78	98.6399	97.2502	99.23
3819	96.78	98.6394	97.2493	99.23
3818	96.78	98.6389	97.2487	99.24
3817	96.78	98.6385	97.2485	99.25
3816	96.77	98.638	97.2485	99.26
3815	96.77	98.6375	97.2485	99.26
3814	96.77	98.6371	97.2484	99.26
3813	96.76	98.6367	97.2485	99.25
3812	96.76	98.6363	97.2493	99.25
3811	96.76	98.6359	97.2504	99.25
3810	96.75	98.6355	97.2515	99.24
3809	96.75	98.6351	97.2521	99.24
3808	96.75	98.6348	97.2524	99.23
3807	96.74	98.6345	97.2527	99.22
3806	96.74	98.6342	97.253	99.2
3805	96.74	98.6339	97.2532	99.18
3804	96.74	98.6336	97.2529	99.17
3803	96.73	98.6334	97.2519	99.17
3802	96.73	98.6332	97.2505	99.18
3801	96.73	98.6329	97.249	99.18
3800	96.72	98.6328	97.2478	99.17
3799	96.72	98.6326	97.2475	99.16
3798	96.72	98.6324	97.2481	99.16
3797	96.72	98.6323	97.2494	99.17
3796	96.71	98.6322	97.2509	99.18
3795	96.71	98.6321	97.2526	99.18
3794	96.7	98.6322	97.2544	99.17
3793	96.7	98.6323	97.2561	99.16
3792	96.69	98.6324	97.2576	99.15
3791	96.69	98.6324	97.2591	99.16
3790	96.69	98.6327	97.2603	99.17
3789	96.68	98.6329	97.2611	99.17
3788	96.68	98.6332	97.2612	99.16
3787	96.68	98.6334	97.2609	99.15
3786	96.67	98.6336	97.2611	99.14
3785	96.67	98.6339	97.2622	99.13
3784	96.66	98.6341	97.264	99.11
3783	96.66	98.6343	97.2661	99.1
3782	96.66	98.6345	97.2685	99.09
3781	96.65	98.6348	97.2712	99.09
3780	96.65	98.6351	97.2742	99.1
3779	96.64	98.6354	97.2769	99.1
3778	96.64	98.6358	97.2792	99.09
3777	96.64	98.6361	97.2809	99.07
3776	96.64	98.6365	97.2821	99.05
3775	96.63	98.6369	97.2829	99.04
3774	96.62	98.6372	97.2837	99.03
3773	96.61	98.6373	97.2844	99.03
3772	96.6	98.6374	97.2849	99.04
3771	96.59	98.6374	97.2852	99.04
3770	96.59	98.6374	97.2854	99.03
3769	96.59	98.6373	97.2862	99.02
3768	96.6	98.6372	97.2877	99
3767	96.61	98.6372	97.2895	98.99
3766	96.61	98.6372	97.2911	98.97
3765	96.6	98.6372	97.2923	98.96
3764	96.58	98.6372	97.2933	98.95
3763	96.58	98.6371	97.2944	98.94
3762	96.57	98.6371	97.2955	98.92
3761	96.57	98.6371	97.2963	98.92
3760	96.55	98.6369	97.2968	98.92
3759	96.54	98.6366	97.2972	98.92
3758	96.53	98.6362	97.2978	98.91
3757	96.52	98.6358	97.2983	98.91
3756	96.52	98.6354	97.2984	98.91
3755	96.51	98.6347	97.2982	98.91
3754	96.51	98.634	97.2981	98.9
3753	96.51	98.6332	97.2978	98.89
3752	96.51	98.6324	97.2974	98.87
3751	96.51	98.6316	97.297	98.85
3750	96.51	98.6308	97.297	98.83
3749	96.5	98.63	97.2977	98.81
3748	96.49	98.6291	97.2986	98.8
3747	96.49	98.6281	97.2989	98.78
3746	96.48	98.6271	97.2981	98.78
3745	96.47	98.626	97.2969	98.79
3744	96.44	98.6249	97.2957	98.79
3743	96.42	98.6236	97.2948	98.78
3742	96.41	98.6222	97.294	98.76
3741	96.4	98.6207	97.2928	98.73
3740	96.38	98.6191	97.2915	98.71
3739	96.35	98.6173	97.2903	98.69
3738	96.33	98.6155	97.2895	98.68
3737	96.31	98.6137	97.2889	98.66
3736	96.3	98.612	97.2883	98.65
3735	96.29	98.6102	97.2875	98.63
3734	96.29	98.6085	97.2867	98.62
3733	96.28	98.607	97.2858	98.6
3732	96.26	98.6055	97.2845	98.59
3731	96.22	98.6039	97.2824	98.57
3730	96.18	98.6024	97.2802	98.54
3729	96.15	98.6009	97.2781	98.51
3728	96.12	98.5993	97.2761	98.49
3727	96.08	98.5976	97.2739	98.47
3726	96.03	98.5957	97.2714	98.46
3725	96	98.594	97.2688	98.43
3724	95.98	98.5922	97.2668	98.4
3723	95.96	98.5904	97.2654	98.36
3722	95.95	98.5886	97.2644	98.33
3721	95.93	98.5868	97.2636	98.31
3720	95.91	98.5853	97.2627	98.29
3719	95.89	98.584	97.2619	98.28
3718	95.87	98.5828	97.2614	98.27
3717	95.83	98.5817	97.2614	98.24
3716	95.79	98.5808	97.2615	98.21
3715	95.76	98.58	97.2617	98.16
3714	95.73	98.5793	97.2618	98.12
3713	95.68	98.5786	97.2618	98.09
3712	95.63	98.5781	97.2617	98.06
3711	95.57	98.5776	97.2615	98.03
3710	95.53	98.5772	97.2613	97.99
3709	95.5	98.5768	97.261	97.95
3708	95.46	98.5764	97.2604	97.91
3707	95.42	98.5762	97.2597	97.87
3706	95.37	98.576	97.259	97.82
3705	95.33	98.5759	97.2582	97.75
3704	95.28	98.5758	97.2576	97.68
3703	95.22	98.5758	97.2569	97.6
3702	95.16	98.5757	97.2562	97.53
3701	95.09	98.5757	97.2555	97.47
3700	95.03	98.5759	97.2553	97.41
3699	94.97	98.576	97.2555	97.35
3698	94.9	98.5763	97.256	97.29
3697	94.82	98.5767	97.2572	97.22
3696	94.73	98.5773	97.2589	97.15
3695	94.64	98.5781	97.2614	97.07
3694	94.57	98.5792	97.264	96.99
3693	94.5	98.5803	97.2666	96.91
3692	94.43	98.5816	97.2694	96.83
3691	94.37	98.5831	97.2724	96.74
3690	94.29	98.5848	97.2754	96.65
3689	94.21	98.5864	97.2779	96.54
3688	94.11	98.588	97.2805	96.44
3687	94.01	98.5898	97.2833	96.34
3686	93.91	98.5917	97.2857	96.23
3685	93.8	98.5935	97.2873	96.12
3684	93.68	98.5954	97.2881	95.99
3683	93.55	98.5973	97.2888	95.86
3682	93.42	98.5992	97.2894	95.73
3681	93.29	98.6009	97.2897	95.59
3680	93.16	98.6024	97.2902	95.45
3679	93.03	98.6039	97.2913	95.31
3678	92.92	98.6054	97.293	95.17
3677	92.81	98.6067	97.2946	95.02
3676	92.66	98.608	97.2954	94.87
3675	92.51	98.6091	97.2954	94.73
3674	92.38	98.6101	97.2951	94.61
3673	92.27	98.6112	97.2945	94.47
3672	92.15	98.6121	97.2937	94.32
3671	92	98.6129	97.2924	94.15
3670	91.82	98.6138	97.291	93.97
3669	91.64	98.6147	97.2897	93.8
3668	91.47	98.6159	97.2891	93.63
3667	91.31	98.617	97.2887	93.47
3666	91.13	98.6181	97.2886	93.31
3665	90.95	98.6192	97.2883	93.15
3664	90.77	98.6201	97.2879	92.98
3663	90.59	98.6211	97.2878	92.81
3662	90.42	98.6223	97.2879	92.63
3661	90.25	98.6233	97.2881	92.47
3660	90.08	98.6241	97.2881	92.3
3659	89.93	98.625	97.2877	92.12
3658	89.77	98.626	97.287	91.94
3657	89.61	98.6271	97.2857	91.75
3656	89.44	98.6282	97.2841	91.57
3655	89.27	98.6292	97.2825	91.4
3654	89.12	98.6301	97.2809	91.23
3653	88.98	98.6311	97.2793	91.06
3652	88.83	98.632	97.2773	90.88
3651	88.66	98.6328	97.275	90.7
3650	88.5	98.6334	97.2727	90.53
3649	88.34	98.6338	97.2702	90.36
3648	88.17	98.6341	97.2677	90.19
3647	88	98.6343	97.2648	90.02
3646	87.82	98.6344	97.2615	89.85
3645	87.64	98.6344	97.2576	89.68
3644	87.46	98.6343	97.2534	89.52
3643	87.28	98.6341	97.2489	89.36
3642	87.09	98.634	97.2443	89.2
3641	86.91	98.6337	97.2394	89.04
3640	86.75	98.6333	97.2342	88.88
3639	86.59	98.633	97.2287	88.72
3638	86.43	98.6328	97.2233	88.55
3637	86.27	98.6328	97.2181	88.38
3636	86.11	98.6328	97.2135	88.22
3635	85.96	98.6327	97.2092	88.06
3634	85.81	98.6325	97.2053	87.91
3633	85.68	98.6324	97.2013	87.77
3632	85.55	98.6321	97.1973	87.62
3631	85.42	98.6317	97.1933	87.47
3630	85.28	98.6312	97.1891	87.31
3629	85.12	98.6307	97.1846	87.16
3628	84.97	98.6302	97.1798	87.02
3627	84.83	98.6297	97.1747	86.88
3626	84.69	98.6294	97.1694	86.74
3625	84.55	98.6292	97.1636	86.59
3624	84.4	98.629	97.1574	86.45
3623	84.27	98.6288	97.1512	86.31
3622	84.15	98.6287	97.1454	86.17
3621	84.03	98.6286	97.1399	86.02
3620	83.9	98.6286	97.1341	85.86
3619	83.77	98.6284	97.1283	85.71
3618	83.63	98.628	97.1231	85.57
3617	83.5	98.6278	97.1188	85.43
3616	83.36	98.6276	97.1149	85.28
3615	83.23	98.6273	97.1107	85.14
3614	83.09	98.627	97.1059	85
3613	82.94	98.6268	97.1009	84.86
3612	82.8	98.6265	97.0961	84.73
3611	82.67	98.6262	97.0915	84.6
3610	82.52	98.6261	97.0868	84.47
3609	82.36	98.626	97.0817	84.34
3608	82.21	98.6259	97.0761	84.2
3607	82.06	98.6259	97.0705	84.06
3606	81.92	98.626	97.0647	83.92
3605	81.78	98.626	97.0586	83.78
3604	81.63	98.6261	97.0525	83.64
3603	81.49	98.6261	97.0465	83.5
3602	81.35	98.6264	97.0405	83.36
3601	81.21	98.6268	97.0342	83.22
3600	81.08	98.627	97.0279	83.07
3599	80.96	98.6274	97.0218	82.94
3598	80.83	98.628	97.0162	82.8
3597	80.69	98.6286	97.0112	82.66
3596	80.55	98.6293	97.0063	82.51
3595	80.4	98.63	97.0013	82.36
3594	80.26	98.6307	96.9964	82.21
3593	80.12	98.6313	96.9921	82.06
3592	79.99	98.6319	96.9878	81.93
3591	79.87	98.6325	96.9835	81.79
3590	79.75	98.633	96.9791	81.66
3589	79.61	98.6333	96.9745	81.53
3588	79.46	98.6336	96.9695	81.4
3587	79.31	98.6338	96.9641	81.26
3586	79.16	98.6339	96.9579	81.12
3585	79.01	98.6339	96.9514	80.97
3584	78.87	98.6339	96.9448	80.83
3583	78.73	98.6339	96.9378	80.68
3582	78.59	98.6338	96.9305	80.53
3581	78.44	98.6337	96.9229	80.38
3580	78.29	98.6338	96.9149	80.23
3579	78.15	98.6338	96.9065	80.09
3578	78	98.6337	96.8979	79.95
3577	77.86	98.6337	96.8896	79.81
3576	77.71	98.6337	96.882	79.67
3575	77.57	98.6336	96.875	79.52
3574	77.43	98.6337	96.8681	79.37
3573	77.28	98.6338	96.8611	79.21
3572	77.14	98.6341	96.8545	79.05
3571	77	98.6346	96.8481	78.89
3570	76.87	98.6353	96.8416	78.73
3569	76.74	98.6361	96.8349	78.59
3568	76.61	98.637	96.8281	78.44
3567	76.46	98.6379	96.8214	78.3
3566	76.31	98.6387	96.8148	78.14
3565	76.16	98.6395	96.8082	77.99
3564	76	98.6403	96.8013	77.83
3563	75.83	98.641	96.7944	77.68
3562	75.67	98.6416	96.7877	77.54
3561	75.51	98.642	96.781	77.39
3560	75.35	98.6425	96.7745	77.24
3559	75.2	98.6431	96.7675	77.09
3558	75.04	98.6436	96.7604	76.93
3557	74.89	98.6442	96.7532	76.77
3556	74.75	98.6444	96.7463	76.61
3555	74.6	98.6446	96.7396	76.45
3554	74.45	98.6448	96.7328	76.29
3553	74.29	98.645	96.7256	76.14
3552	74.13	98.645	96.7181	75.97
3551	73.98	98.6451	96.7104	75.81
3550	73.84	98.6451	96.7027	75.64
3549	73.69	98.6451	96.6949	75.47
3548	73.54	98.6452	96.6869	75.3
3547	73.38	98.6453	96.6787	75.15
3546	73.22	98.6453	96.6703	75
3545	73.06	98.6453	96.6619	74.85
3544	72.9	98.6452	96.6532	74.71
3543	72.75	98.6451	96.6445	74.56
3542	72.58	98.6449	96.6358	74.41
3541	72.42	98.6448	96.6268	74.25
3540	72.26	98.6447	96.6174	74.09
3539	72.1	98.6447	96.6077	73.93
3538	71.94	98.6448	96.5979	73.76
3537	71.78	98.645	96.5883	73.6
3536	71.63	98.645	96.5788	73.44
3535	71.48	98.6449	96.5698	73.29
3534	71.34	98.6448	96.5608	73.14
3533	71.19	98.6447	96.5517	72.98
3532	71.04	98.6445	96.5424	72.82
3531	70.88	98.6443	96.5331	72.66
3530	70.73	98.6441	96.5241	72.49
3529	70.58	98.6438	96.5151	72.32
3528	70.43	98.6435	96.506	72.16
3527	70.27	98.6431	96.4967	72
3526	70.11	98.6427	96.4871	71.83
3525	69.95	98.6423	96.4772	71.67
3524	69.79	98.6418	96.4672	71.51
3523	69.63	98.6413	96.4572	71.36
3522	69.47	98.6408	96.4471	71.21
3521	69.31	98.6402	96.4371	71.05
3520	69.16	98.6398	96.4269	70.9
3519	69	98.6393	96.4167	70.74
3518	68.84	98.6389	96.4061	70.59
3517	68.68	98.6387	96.3953	70.43
3516	68.52	98.6384	96.3846	70.27
3515	68.37	98.6381	96.374	70.1
3514	68.21	98.6377	96.3637	69.94
3513	68.06	98.6374	96.3536	69.78
3512	67.91	98.6371	96.3434	69.62
3511	67.76	98.6367	96.3332	69.46
3510	67.61	98.6364	96.323	69.3
3509	67.45	98.636	96.3128	69.14
3508	67.3	98.6357	96.3026	68.99
3507	67.14	98.6353	96.2921	68.83
3506	66.98	98.6349	96.2814	68.67
3505	66.82	98.6344	96.2703	68.5
3504	66.67	98.6339	96.2589	68.33
3503	66.51	98.6335	96.2473	68.17
3502	66.36	98.633	96.2356	68.02
3501	66.21	98.6324	96.2237	67.86
3500	66.05	98.6319	96.212	67.7
3499	65.89	98.6313	96.2002	67.54
3498	65.74	98.6308	96.1881	67.38
3497	65.58	98.6303	96.176	67.23
3496	65.43	98.6298	96.1636	67.08
3495	65.28	98.6291	96.1513	66.94
3494	65.12	98.6286	96.1392	66.79
3493	64.97	98.628	96.1272	66.63
3492	64.82	98.6276	96.1154	66.47
3491	64.67	98.6272	96.1034	66.32
3490	64.51	98.6267	96.0912	66.16
3489	64.36	98.6262	96.0789	66.01
3488	64.2	98.6257	96.0666	65.85
3487	64.05	98.6252	96.0543	65.69
3486	63.9	98.6247	96.042	65.53
3485	63.75	98.6242	96.0297	65.38
3484	63.6	98.6237	96.0172	65.22
3483	63.45	98.6232	96.0048	65.06
3482	63.29	98.6228	95.9922	64.9
3481	63.14	98.6222	95.9799	64.75
3480	62.98	98.6216	95.9676	64.6
3479	62.83	98.6211	95.9552	64.45
3478	62.68	98.6207	95.9429	64.32
3477	62.53	98.6202	95.9305	64.17
3476	62.38	98.6198	95.918	64.02
3475	62.23	98.6195	95.9056	63.86
3474	62.07	98.6192	95.8934	63.7
3473	61.92	98.6189	95.8814	63.54
3472	61.76	98.6187	95.8696	63.37
3471	61.59	98.6184	95.858	63.19
3470	61.43	98.6182	95.8466	63.02
3469	61.28	98.618	95.8353	62.86
3468	61.14	98.6178	95.824	62.71
3467	61	98.6176	95.8127	62.57
3466	60.87	98.6173	95.8014	62.44
3465	60.72	98.6171	95.79	62.3
3464	60.57	98.6169	95.7786	62.15
3463	60.42	98.6167	95.7671	61.98
3462	60.26	98.6167	95.7555	61.82
3461	60.1	98.6168	95.744	61.66
3460	59.96	98.6169	95.7326	61.52
3459	59.82	98.617	95.7212	61.38
3458	59.68	98.6172	95.7099	61.25
3457	59.53	98.6173	95.6987	61.1
3456	59.38	98.6174	95.6878	60.95
3455	59.23	98.6176	95.6772	60.8
3454	59.08	98.6179	95.6666	60.65
3453	58.93	98.6183	95.6559	60.5
3452	58.78	98.6187	95.6453	60.33
3451	58.63	98.6191	95.6347	60.17
3450	58.48	98.6194	95.6244	60
3449	58.33	98.6196	95.6141	59.84
3448	58.19	98.6198	95.6039	59.7
3447	58.04	98.6201	95.5938	59.57
3446	57.91	98.6204	95.5835	59.44
3445	57.77	98.6208	95.5733	59.31
3444	57.62	98.6211	95.563	59.17
3443	57.47	98.6215	95.5527	59.01
3442	57.32	98.622	95.5427	58.85
3441	57.16	98.6225	95.5327	58.67
3440	57	98.623	95.5228	58.5
3439	56.83	98.6236	95.5131	58.32
3438	56.67	98.6242	95.5035	58.16
3437	56.52	98.6248	95.4939	58.02
3436	56.39	98.6253	95.4843	57.88
3435	56.26	98.6258	95.4748	57.76
3434	56.13	98.6263	95.4654	57.62
3433	56	98.6269	95.4562	57.48
3432	55.86	98.6274	95.4472	57.33
3431	55.73	98.628	95.4384	57.18
3430	55.59	98.6286	95.4297	57.04
3429	55.46	98.6292	95.4213	56.91
3428	55.34	98.6298	95.4129	56.78
3427	55.21	98.6306	95.4048	56.64
3426	55.08	98.6313	95.3967	56.51
3425	54.94	98.6321	95.3887	56.38
3424	54.8	98.6328	95.3808	56.26
3423	54.68	98.6335	95.3729	56.13
3422	54.55	98.6342	95.365	55.99
3421	54.43	98.635	95.3568	55.85
3420	54.31	98.6357	95.3484	55.72
3419	54.18	98.6364	95.3399	55.59
3418	54.05	98.6369	95.3315	55.45
3417	53.91	98.6375	95.3235	55.31
3416	53.77	98.638	95.3157	55.16
3415	53.63	98.6385	95.3081	55.01
3414	53.5	98.6391	95.3006	54.87
3413	53.38	98.6397	95.2928	54.75
3412	53.27	98.6402	95.285	54.63
3411	53.15	98.6407	95.2772	54.52
3410	53.03	98.6413	95.2694	54.41
3409	52.92	98.6418	95.2619	54.3
3408	52.81	98.6422	95.2543	54.2
3407	52.71	98.6426	95.2468	54.1
3406	52.6	98.6429	95.2391	54
3405	52.48	98.6432	95.2315	53.88
3404	52.35	98.6435	95.224	53.75
3403	52.21	98.6438	95.2164	53.6
3402	52.1	98.644	95.2089	53.47
3401	52	98.6442	95.2014	53.36
3400	51.92	98.6444	95.194	53.27
3399	51.84	98.6446	95.1864	53.19
3398	51.77	98.6449	95.1789	53.11
3397	51.67	98.6451	95.1712	53.01
3396	51.57	98.6454	95.1637	52.89
3395	51.46	98.6456	95.1563	52.77
3394	51.35	98.646	95.1491	52.66
3393	51.25	98.6463	95.1418	52.55
3392	51.16	98.6467	95.1347	52.47
3391	51.09	98.6469	95.1274	52.41
3390	51.02	98.647	95.12	52.36
3389	50.96	98.6472	95.1124	52.3
3388	50.89	98.6473	95.1047	52.24
3387	50.82	98.6474	95.0972	52.16
3386	50.75	98.6475	95.0897	52.08
3385	50.66	98.6475	95.0825	52
3384	50.58	98.6475	95.0754	51.92
3383	50.51	98.6475	95.0684	51.83
3382	50.43	98.6475	95.0614	51.74
3381	50.36	98.6474	95.0544	51.66
3380	50.29	98.6474	95.0473	51.59
3379	50.22	98.6475	95.0402	51.53
3378	50.16	98.6475	95.0331	51.48
3377	50.1	98.6475	95.0261	51.43
3376	50.05	98.6476	95.019	51.37
3375	49.99	98.6478	95.0118	51.31
3374	49.92	98.6479	95.0048	51.24
3373	49.84	98.648	94.9978	51.15
3372	49.76	98.6481	94.9907	51.07
3371	49.67	98.6482	94.9836	50.99
3370	49.61	98.6483	94.9767	50.91
3369	49.56	98.6484	94.9698	50.86
3368	49.54	98.6485	94.9631	50.82
3367	49.53	98.6486	94.9568	50.8
3366	49.52	98.6487	94.9505	50.79
3365	49.49	98.6488	94.9445	50.77
3364	49.46	98.6488	94.9387	50.73
3363	49.42	98.6489	94.9331	50.69
3362	49.37	98.649	94.9276	50.64
3361	49.33	98.649	94.9224	50.59
3360	49.29	98.649	94.9172	50.56
3359	49.26	98.6491	94.9121	50.54
3358	49.23	98.6491	94.9073	50.52
3357	49.2	98.6491	94.9027	50.48
3356	49.17	98.6491	94.8983	50.44
3355	49.12	98.6491	94.894	50.4
3354	49.07	98.649	94.8898	50.34
3353	49.03	98.649	94.8856	50.3
3352	48.99	98.649	94.8814	50.27
3351	48.98	98.6489	94.8774	50.26
3350	48.98	98.6488	94.8735	50.25
3349	48.99	98.6488	94.8697	50.25
3348	48.98	98.6488	94.8659	50.23
3347	48.96	98.6489	94.8623	50.21
3346	48.92	98.649	94.8586	50.18
3345	48.89	98.649	94.8551	50.15
3344	48.86	98.6491	94.8519	50.13
3343	48.84	98.6492	94.849	50.1
3342	48.83	98.6493	94.8464	50.08
3341	48.81	98.6493	94.8439	50.05
3340	48.8	98.6494	94.8414	50.04
3339	48.79	98.6495	94.8391	50.03
3338	48.79	98.6496	94.8371	50.03
3337	48.79	98.6497	94.8353	50.03
3336	48.8	98.6498	94.8339	50.03
3335	48.79	98.6499	94.8328	50.02
3334	48.78	98.65	94.8318	50.01
3333	48.77	98.6501	94.8308	50.01
3332	48.76	98.6502	94.83	50.01
3331	48.76	98.6503	94.8292	50.02
3330	48.75	98.6504	94.8285	50.02
3329	48.74	98.6505	94.8278	50
3328	48.73	98.6507	94.8273	49.98
3327	48.72	98.6508	94.8269	49.95
3326	48.71	98.6507	94.8266	49.94
3325	48.71	98.6507	94.8266	49.94
3324	48.71	98.6506	94.8266	49.95
3323	48.71	98.6506	94.8268	49.96
3322	48.72	98.6505	94.8272	49.96
3321	48.72	98.6504	94.8277	49.96
3320	48.71	98.6503	94.8283	49.96
3319	48.71	98.6501	94.8289	49.96
3318	48.7	98.65	94.8296	49.96
3317	48.7	98.65	94.8303	49.96
3316	48.7	98.65	94.8314	49.96
3315	48.7	98.65	94.8325	49.97
3314	48.71	98.65	94.8337	49.98
3313	48.71	98.65	94.8349	49.98
3312	48.7	98.65	94.8361	49.97
3311	48.68	98.65	94.8377	49.96
3310	48.66	98.65	94.8395	49.94
3309	48.65	98.65	94.8415	49.91
3308	48.64	98.65	94.8436	49.89
3307	48.64	98.65	94.8457	49.88
3306	48.65	98.65	94.8477	49.89
3305	48.67	98.65	94.8497	49.91
3304	48.68	98.65	94.8519	49.94
3303	48.69	98.65	94.8541	49.96
3302	48.7	98.65	94.8563	49.97
3301	48.7	98.65	94.8585	49.97
3300	48.69	98.65	94.8607	49.96
3299	48.69	98.65	94.8632	49.95
3298	48.68	98.65	94.8658	49.94
3297	48.67	98.65	94.8685	49.93
3296	48.67	98.65	94.8713	49.93
3295	48.67	98.65	94.8742	49.93
3294	48.68	98.65	94.8774	49.93
3293	48.68	98.65	94.8807	49.93
3292	48.69	98.65	94.8841	49.93
3291	48.7	98.65	94.8876	49.94
3290	48.7	98.65	94.8914	49.95
3289	48.7	98.65	94.8953	49.96
3288	48.7	98.65	94.8993	49.97
3287	48.7	98.65	94.9032	49.98
3286	48.71	98.65	94.907	49.99
3285	48.71	98.65	94.9108	49.99
3284	48.71	98.65	94.9146	49.99
3283	48.72	98.65	94.9184	49.98
3282	48.72	98.65	94.9224	49.98
3281	48.72	98.65	94.9266	49.98
3280	48.73	98.65	94.9311	49.99
3279	48.73	98.65	94.9358	49.99
3278	48.73	98.65	94.9405	49.99
3277	48.73	98.65	94.9452	49.97
3276	48.72	98.65	94.9498	49.96
3275	48.72	98.65	94.9544	49.96
3274	48.71	98.65	94.9589	49.96
3273	48.71	98.65	94.9636	49.96
3272	48.71	98.65	94.9685	49.96
3271	48.73	98.65	94.9736	49.96
3270	48.74	98.65	94.9789	49.97
3269	48.76	98.65	94.9845	49.99
3268	48.77	98.65	94.9901	50.02
3267	48.78	98.65	94.996	50.04
3266	48.79	98.65	95.0018	50.05
3265	48.81	98.65	95.0078	50.05
3264	48.82	98.65	95.0137	50.07
3263	48.84	98.65	95.0199	50.09
3262	48.85	98.65	95.0262	50.11
3261	48.87	98.65	95.0328	50.14
3260	48.88	98.65	95.0396	50.15
3259	48.88	98.65	95.0466	50.16
3258	48.88	98.65	95.0537	50.16
3257	48.89	98.65	95.0608	50.17
3256	48.91	98.65	95.0682	50.19
3255	48.93	98.65	95.0754	50.21
3254	48.96	98.65	95.0826	50.23
3253	48.99	98.6501	95.0898	50.25
3252	49.02	98.6503	95.0969	50.26
3251	49.04	98.6504	95.1041	50.27
3250	49.05	98.6505	95.1112	50.28
3249	49.07	98.6506	95.1186	50.3
3248	49.09	98.6506	95.1261	50.32
3247	49.12	98.6507	95.1336	50.36
3246	49.16	98.6507	95.1413	50.4
3245	49.2	98.6508	95.1489	50.45
3244	49.23	98.6508	95.1567	50.49
3243	49.26	98.6508	95.1645	50.53
3242	49.3	98.6508	95.1723	50.57
3241	49.33	98.6508	95.1801	50.6
3240	49.37	98.6508	95.1878	50.64
3239	49.4	98.6507	95.1958	50.67
3238	49.44	98.6507	95.2037	50.7
3237	49.47	98.6506	95.2117	50.73
3236	49.5	98.6506	95.2197	50.77
3235	49.54	98.6505	95.2276	50.81
3234	49.59	98.6504	95.2355	50.86
3233	49.65	98.6503	95.2433	50.92
3232	49.72	98.6502	95.2512	50.98
3231	49.79	98.6501	95.2593	51.04
3230	49.85	98.65	95.2673	51.1
3229	49.91	98.6499	95.2753	51.17
3228	49.96	98.6497	95.2831	51.24
3227	50.02	98.6496	95.2909	51.31
3226	50.08	98.6495	95.2983	51.38
3225	50.15	98.6493	95.3058	51.45
3224	50.23	98.6492	95.3129	51.52
3223	50.31	98.649	95.3202	51.59
3222	50.39	98.6488	95.3275	51.66
3221	50.45	98.6486	95.335	51.73
3220	50.52	98.6485	95.3427	51.8
3219	50.59	98.6483	95.3506	51.89
3218	50.67	98.6481	95.3584	51.99
3217	50.77	98.648	95.3663	52.08
3216	50.86	98.648	95.3742	52.18
3215	50.95	98.6479	95.3821	52.27
3214	51.05	98.6478	95.39	52.37
3213	51.15	98.6476	95.3978	52.46
3212	51.25	98.6475	95.4053	52.55
3211	51.35	98.6474	95.4126	52.64
3210	51.46	98.6472	95.42	52.74
3209	51.56	98.647	95.4273	52.83
3208	51.66	98.6468	95.4344	52.94
3207	51.76	98.6466	95.4415	53.05
3206	51.86	98.6464	95.4483	53.16
3205	51.97	98.6461	95.4549	53.28
3204	52.08	98.6459	95.4616	53.4
3203	52.19	98.6456	95.4683	53.52
3202	52.31	98.6454	95.4751	53.64
3201	52.44	98.6451	95.482	53.76
3200	52.57	98.6448	95.489	53.89
3199	52.7	98.6445	95.4959	54.02
3198	52.83	98.6442	95.5029	54.16
3197	52.95	98.6439	95.51	54.3
3196	53.08	98.6436	95.5172	54.44
3195	53.2	98.6432	95.5244	54.58
3194	53.33	98.6431	95.5318	54.72
3193	53.47	98.6429	95.5391	54.86
3192	53.61	98.6426	95.5465	55
3191	53.75	98.6424	95.5536	55.14
3190	53.89	98.6421	95.5608	55.28
3189	54.04	98.6419	95.568	55.43
3188	54.19	98.6416	95.5752	55.59
3187	54.35	98.6413	95.5828	55.76
3186	54.5	98.641	95.5903	55.94
3185	54.65	98.6406	95.598	56.12
3184	54.8	98.6403	95.6055	56.28
3183	54.95	98.6399	95.613	56.43
3182	55.1	98.6396	95.6203	56.58
3181	55.25	98.6392	95.6275	56.74
3180	55.41	98.6388	95.6347	56.91
3179	55.59	98.6384	95.6419	57.08
3178	55.76	98.6381	95.649	57.26
3177	55.94	98.6376	95.6564	57.43
3176	56.12	98.6372	95.6636	57.6
3175	56.28	98.6368	95.6708	57.77
3174	56.45	98.6364	95.678	57.95
3173	56.61	98.636	95.6849	58.12
3172	56.78	98.6358	95.6915	58.31
3171	56.95	98.6355	95.6982	58.5
3170	57.12	98.6352	95.7049	58.68
3169	57.3	98.6349	95.7117	58.85
3168	57.48	98.6345	95.7188	59.03
3167	57.67	98.6342	95.726	59.21
3166	57.85	98.6339	95.7332	59.39
3165	58.04	98.6335	95.7403	59.58
3164	58.22	98.6332	95.7472	59.77
3163	58.41	98.6328	95.7541	59.95
3162	58.59	98.6325	95.7611	60.14
3161	58.77	98.6321	95.7678	60.34
3160	58.95	98.6317	95.7743	60.54
3159	59.13	98.6313	95.7807	60.74
3158	59.31	98.6311	95.7871	60.93
3157	59.5	98.6309	95.7937	61.12
3156	59.68	98.6306	95.8004	61.3
3155	59.86	98.6304	95.8072	61.48
3154	60.04	98.6301	95.814	61.67
3153	60.23	98.6298	95.8207	61.87
3152	60.44	98.6294	95.8273	62.08
3151	60.66	98.629	95.8339	62.31
3150	60.88	98.6285	95.8403	62.53
3149	61.09	98.628	95.8464	62.74
3148	61.29	98.6275	95.8525	62.94
3147	61.48	98.627	95.8585	63.15
3146	61.67	98.6264	95.8644	63.35
3145	61.87	98.626	95.8703	63.56
3144	62.07	98.6256	95.8762	63.76
3143	62.27	98.6252	95.8822	63.97
3142	62.46	98.6247	95.8885	64.16
3141	62.65	98.6242	95.8948	64.36
3140	62.85	98.6237	95.9008	64.56
3139	63.05	98.6231	95.9064	64.77
3138	63.27	98.6226	95.9119	64.99
3137	63.48	98.622	95.9172	65.22
3136	63.7	98.6214	95.9224	65.44
3135	63.91	98.621	95.9274	65.66
3134	64.11	98.6205	95.9323	65.87
3133	64.32	98.62	95.9372	66.08
3132	64.52	98.6195	95.942	66.29
3131	64.72	98.619	95.9468	66.49
3130	64.92	98.6184	95.9513	66.7
3129	65.12	98.6178	95.9558	66.9
3128	65.32	98.6174	95.96	67.12
3127	65.52	98.6169	95.9642	67.33
3126	65.73	98.6164	95.9683	67.53
3125	65.94	98.6159	95.9725	67.73
3124	66.14	98.6154	95.9766	67.93
3123	66.34	98.6148	95.9805	68.13
3122	66.53	98.6142	95.9842	68.34
3121	66.72	98.6136	95.9878	68.56
3120	66.92	98.613	95.9914	68.78
3119	67.13	98.6124	95.995	69.01
3118	67.34	98.6118	95.9985	69.22
3117	67.55	98.6111	96.0021	69.43
3116	67.76	98.6103	96.0058	69.64
3115	67.98	98.6095	96.0097	69.86
3114	68.19	98.6087	96.0135	70.08
3113	68.4	98.608	96.017	70.3
3112	68.6	98.6073	96.0204	70.51
3111	68.8	98.6065	96.0236	70.7
3110	68.99	98.6058	96.0264	70.89
3109	69.19	98.6051	96.0292	71.09
3108	69.4	98.6044	96.0321	71.31
3107	69.61	98.6037	96.0346	71.53
3106	69.81	98.603	96.0371	71.75
3105	70.01	98.6022	96.0394	71.96
3104	70.21	98.6014	96.0418	72.16
3103	70.4	98.6006	96.0442	72.36
3102	70.6	98.5999	96.0469	72.57
3101	70.8	98.5991	96.0496	72.77
3100	71	98.5984	96.0525	72.98
3099	71.21	98.5976	96.0554	73.17
3098	71.41	98.5969	96.0584	73.36
3097	71.61	98.5962	96.0615	73.55
3096	71.81	98.5955	96.0647	73.74
3095	72	98.5949	96.0679	73.94
3094	72.18	98.5942	96.0712	74.13
3093	72.36	98.5934	96.0745	74.34
3092	72.54	98.5925	96.0778	74.54
3091	72.73	98.5915	96.0812	74.75
3090	72.92	98.5906	96.0846	74.95
3089	73.12	98.5897	96.0881	75.14
3088	73.3	98.5889	96.0916	75.34
3087	73.48	98.5882	96.095	75.53
3086	73.66	98.5874	96.0981	75.73
3085	73.84	98.5865	96.1013	75.93
3084	74.03	98.5855	96.1044	76.12
3083	74.21	98.5845	96.1076	76.31
3082	74.4	98.5834	96.1108	76.49
3081	74.58	98.5824	96.1138	76.67
3080	74.77	98.5814	96.1167	76.84
3079	74.95	98.5803	96.1193	77.02
3078	75.13	98.5792	96.1213	77.19
3077	75.32	98.5781	96.123	77.37
3076	75.51	98.5771	96.1244	77.57
3075	75.69	98.576	96.1259	77.77
3074	75.86	98.5749	96.1274	77.96
3073	76.03	98.5736	96.129	78.15
3072	76.2	98.5723	96.1305	78.33
3071	76.37	98.5708	96.1317	78.5
3070	76.54	98.5693	96.1326	78.66
3069	76.71	98.5677	96.1332	78.82
3068	76.88	98.5661	96.1334	78.98
3067	77.06	98.5645	96.1333	79.16
3066	77.24	98.563	96.1333	79.34
3065	77.42	98.5614	96.1332	79.52
3064	77.58	98.5597	96.1332	79.7
3063	77.75	98.558	96.1333	79.87
3062	77.91	98.5562	96.1332	80.04
3061	78.07	98.5543	96.133	80.2
3060	78.23	98.5524	96.1327	80.37
3059	78.38	98.5505	96.1322	80.53
3058	78.54	98.5486	96.1315	80.7
3057	78.7	98.5464	96.1308	80.86
3056	78.85	98.5443	96.13	81.02
3055	79.01	98.5422	96.1291	81.19
3054	79.18	98.5401	96.1283	81.36
3053	79.34	98.5378	96.1271	81.52
3052	79.5	98.5354	96.1259	81.68
3051	79.67	98.533	96.1247	81.83
3050	79.82	98.5306	96.1231	81.98
3049	79.97	98.5284	96.1214	82.13
3048	80.12	98.5261	96.1197	82.28
3047	80.26	98.5238	96.1179	82.43
3046	80.4	98.5215	96.116	82.57
3045	80.54	98.5192	96.1142	82.71
3044	80.68	98.5167	96.1123	82.85
3043	80.81	98.5143	96.1103	82.99
3042	80.95	98.5118	96.1082	83.15
3041	81.1	98.5093	96.1063	83.31
3040	81.24	98.5069	96.1046	83.46
3039	81.38	98.5045	96.1029	83.61
3038	81.52	98.5022	96.1013	83.75
3037	81.65	98.4999	96.0999	83.9
3036	81.79	98.4976	96.0984	84.04
3035	81.93	98.4954	96.0968	84.18
3034	82.07	98.4929	96.0952	84.32
3033	82.22	98.4905	96.0936	84.46
3032	82.35	98.4881	96.092	84.6
3031	82.48	98.4857	96.0908	84.74
3030	82.61	98.4834	96.0901	84.87
3029	82.73	98.4811	96.09	85
3028	82.86	98.4789	96.0907	85.13
3027	82.98	98.4766	96.0924	85.26
3026	83.1	98.4745	96.0948	85.39
3025	83.23	98.4725	96.0971	85.52
3024	83.35	98.4708	96.0989	85.65
3023	83.48	98.4692	96.0993	85.79
3022	83.62	98.4679	96.0985	85.92
3021	83.74	98.4665	96.0967	86.05
3020	83.86	98.465	96.0942	86.16
3019	83.98	98.4634	96.0912	86.28
3018	84.09	98.4616	96.088	86.4
3017	84.2	98.4596	96.0845	86.52
3016	84.32	98.4575	96.081	86.64
3015	84.44	98.4553	96.0774	86.75
3014	84.56	98.453	96.0741	86.86
3013	84.68	98.4508	96.071	86.97
3012	84.79	98.4485	96.0681	87.09
3011	84.9	98.4463	96.0653	87.21
3010	85.02	98.4442	96.0626	87.33
3009	85.13	98.4421	96.0601	87.43
3008	85.25	98.4401	96.0576	87.54
3007	85.35	98.4382	96.0553	87.65
3006	85.45	98.4363	96.053	87.77
3005	85.56	98.4345	96.0506	87.89
3004	85.67	98.4329	96.0484	88.01
3003	85.78	98.4314	96.0464	88.12
3002	85.88	98.4299	96.0443	88.22
3001	85.99	98.4283	96.0423	88.32
3000	86.09	98.4267	96.0404	88.42
2999	86.2	98.4251	96.0385	88.52
2998	86.3	98.4237	96.0367	88.62
2997	86.4	98.4222	96.0348	88.72
2996	86.5	98.4209	96.033	88.82
2995	86.6	98.4197	96.0312	88.92
2994	86.7	98.4184	96.0296	89.01
2993	86.81	98.4172	96.0278	89.11
2992	86.9	98.416	96.026	89.2
2991	86.99	98.415	96.0239	89.3
2990	87.08	98.414	96.0216	89.4
2989	87.16	98.4129	96.0191	89.49
2988	87.25	98.4119	96.0165	89.59
2987	87.35	98.4107	96.0139	89.67
2986	87.43	98.4096	96.0112	89.76
2985	87.52	98.4083	96.0083	89.84
2984	87.6	98.4069	96.0052	89.93
2983	87.69	98.4056	96.002	90.02
2982	87.78	98.4044	95.9984	90.12
2981	87.87	98.4034	95.9946	90.22
2980	87.96	98.4022	95.9905	90.32
2979	88.04	98.4013	95.9861	90.41
2978	88.12	98.4004	95.9812	90.49
2977	88.19	98.3994	95.976	90.57
2976	88.26	98.3985	95.9705	90.66
2975	88.32	98.3975	95.9646	90.74
2974	88.38	98.3964	95.9584	90.82
2973	88.44	98.3954	95.9517	90.9
2972	88.51	98.3945	95.9446	90.98
2971	88.58	98.3934	95.9372	91.06
2970	88.67	98.3925	95.9294	91.14
2969	88.76	98.3915	95.9213	91.21
2968	88.85	98.3905	95.9128	91.28
2967	88.94	98.3894	95.9042	91.34
2966	89.03	98.3884	95.8951	91.41
2965	89.11	98.3872	95.8858	91.48
2964	89.19	98.3862	95.8761	91.55
2963	89.27	98.3851	95.8663	91.61
2962	89.34	98.3841	95.8565	91.68
2961	89.41	98.3831	95.8467	91.75
2960	89.48	98.3822	95.837	91.83
2959	89.54	98.3813	95.8276	91.9
2958	89.61	98.3806	95.8184	91.97
2957	89.68	98.3798	95.8092	92.04
2956	89.75	98.3793	95.8001	92.1
2955	89.83	98.3787	95.7913	92.16
2954	89.9	98.3781	95.7827	92.23
2953	89.97	98.3777	95.7742	92.3
2952	90.03	98.3776	95.7659	92.37
2951	90.1	98.3775	95.7578	92.44
2950	90.17	98.3775	95.75	92.51
2949	90.24	98.3778	95.7423	92.58
2948	90.3	98.3781	95.7348	92.64
2947	90.37	98.3785	95.7276	92.7
2946	90.43	98.3791	95.7206	92.76
2945	90.49	98.3799	95.7139	92.82
2944	90.55	98.3808	95.7079	92.88
2943	90.61	98.3818	95.7024	92.94
2942	90.67	98.3829	95.6974	93
2941	90.74	98.3841	95.6927	93.06
2940	90.8	98.3854	95.6886	93.12
2939	90.85	98.387	95.6848	93.16
2938	90.91	98.3885	95.6813	93.21
2937	90.96	98.3902	95.6782	93.26
2936	91.01	98.3919	95.6755	93.31
2935	91.07	98.3939	95.6735	93.37
2934	91.13	98.3959	95.672	93.41
2933	91.19	98.3981	95.671	93.45
2932	91.25	98.4005	95.6706	93.5
2931	91.3	98.4031	95.6708	93.56
2930	91.35	98.4057	95.6714	93.61
2929	91.4	98.4085	95.6726	93.66
2928	91.45	98.4113	95.6741	93.71
2927	91.51	98.4141	95.6761	93.75
2926	91.57	98.417	95.6787	93.79
2925	91.63	98.4197	95.6816	93.84
2924	91.69	98.4224	95.6847	93.89
2923	91.74	98.4249	95.6881	93.94
2922	91.79	98.4271	95.6916	93.99
2921	91.85	98.4291	95.6949	94.05
2920	91.92	98.431	95.6978	94.12
2919	91.98	98.433	95.6998	94.2
2918	92.05	98.435	95.7006	94.27
2917	92.11	98.4372	95.7004	94.33
2916	92.17	98.4395	95.6997	94.39
2915	92.23	98.4419	95.699	94.44
2914	92.28	98.4444	95.6993	94.49
2913	92.32	98.4471	95.7005	94.54
2912	92.37	98.4498	95.7027	94.59
2911	92.42	98.4523	95.7059	94.64
2910	92.47	98.4548	95.7098	94.68
2909	92.52	98.4575	95.7143	94.73
2908	92.57	98.46	95.7193	94.77
2907	92.63	98.4624	95.7246	94.82
2906	92.68	98.4648	95.7304	94.88
2905	92.73	98.4671	95.7362	94.94
2904	92.78	98.4693	95.742	94.99
2903	92.83	98.4713	95.7478	95.03
2902	92.87	98.4734	95.7536	95.06
2901	92.91	98.4755	95.7593	95.09
2900	92.95	98.4776	95.7652	95.13
2899	93	98.4796	95.771	95.18
2898	93.04	98.4815	95.7766	95.22
2897	93.09	98.4835	95.7822	95.26
2896	93.13	98.4853	95.7877	95.29
2895	93.17	98.487	95.7931	95.32
2894	93.21	98.4886	95.7984	95.35
2893	93.25	98.4902	95.8039	95.39
2892	93.29	98.4917	95.8094	95.44
2891	93.33	98.4929	95.8149	95.49
2890	93.37	98.4942	95.8205	95.54
2889	93.41	98.4953	95.8262	95.59
2888	93.45	98.4964	95.8322	95.63
2887	93.49	98.4973	95.8383	95.66
2886	93.53	98.4981	95.8446	95.7
2885	93.57	98.4988	95.8508	95.74
2884	93.6	98.4996	95.8571	95.78
2883	93.64	98.5005	95.8635	95.81
2882	93.67	98.5014	95.8702	95.84
2881	93.7	98.5022	95.8771	95.88
2880	93.73	98.503	95.8842	95.92
2879	93.77	98.5037	95.8915	95.95
2878	93.8	98.5041	95.8988	95.98
2877	93.83	98.5045	95.906	96.01
2876	93.86	98.5049	95.9132	96.03
2875	93.9	98.5051	95.9205	96.06
2874	93.93	98.5052	95.9278	96.09
2873	93.96	98.5052	95.9351	96.11
2872	93.99	98.5052	95.9421	96.14
2871	94.02	98.505	95.9488	96.16
2870	94.04	98.505	95.9553	96.19
2869	94.07	98.5049	95.962	96.21
2868	94.09	98.5048	95.9687	96.24
2867	94.12	98.5049	95.9756	96.26
2866	94.15	98.5049	95.9825	96.28
2865	94.18	98.5048	95.9893	96.3
2864	94.21	98.5049	95.9961	96.33
2863	94.25	98.5049	96.0029	96.36
2862	94.28	98.505	96.0099	96.41
2861	94.31	98.5049	96.0173	96.45
2860	94.33	98.5049	96.0252	96.48
2859	94.36	98.5049	96.0335	96.5
2858	94.39	98.5051	96.0423	96.52
2857	94.41	98.5053	96.0513	96.53
2856	94.44	98.5056	96.0605	96.55
2855	94.48	98.5059	96.0697	96.56
2854	94.51	98.5063	96.079	96.58
2853	94.54	98.5067	96.0885	96.6
2852	94.57	98.5072	96.0982	96.63
2851	94.6	98.5078	96.1081	96.66
2850	94.62	98.5084	96.1182	96.69
2849	94.65	98.509	96.1286	96.73
2848	94.67	98.5096	96.139	96.77
2847	94.7	98.5102	96.1496	96.82
2846	94.73	98.5109	96.1604	96.85
2845	94.76	98.5116	96.1711	96.88
2844	94.79	98.5123	96.182	96.9
2843	94.82	98.5131	96.1931	96.91
2842	94.85	98.5139	96.2042	96.94
2841	94.88	98.5148	96.2154	96.96
2840	94.9	98.5158	96.2268	96.99
2839	94.93	98.5169	96.2384	97.01
2838	94.96	98.5179	96.2499	97.03
2837	94.98	98.5191	96.2616	97.05
2836	95.01	98.5202	96.2732	97.08
2835	95.03	98.5214	96.2846	97.12
2834	95.05	98.5226	96.296	97.15
2833	95.07	98.5238	96.3073	97.17
2832	95.09	98.5251	96.3187	97.18
2831	95.11	98.5262	96.3302	97.2
2830	95.13	98.5273	96.3418	97.23
2829	95.16	98.5283	96.3535	97.26
2828	95.18	98.5294	96.3653	97.28
2827	95.2	98.5304	96.3771	97.29
2826	95.22	98.5315	96.3888	97.3
2825	95.24	98.5325	96.4005	97.31
2824	95.26	98.5336	96.412	97.32
2823	95.28	98.5347	96.4233	97.33
2822	95.3	98.5358	96.4345	97.35
2821	95.32	98.5369	96.4454	97.37
2820	95.35	98.538	96.4561	97.4
2819	95.36	98.5391	96.4666	97.42
2818	95.38	98.54	96.4769	97.44
2817	95.4	98.541	96.4869	97.46
2816	95.42	98.5419	96.4968	97.48
2815	95.44	98.5428	96.5065	97.5
2814	95.46	98.5436	96.5161	97.51
2813	95.48	98.5445	96.5254	97.53
2812	95.5	98.5453	96.5344	97.55
2811	95.52	98.5461	96.5431	97.56
2810	95.53	98.547	96.5516	97.58
2809	95.54	98.5478	96.56	97.6
2808	95.56	98.5486	96.5681	97.61
2807	95.58	98.5494	96.576	97.63
2806	95.59	98.5501	96.5838	97.64
2805	95.61	98.5509	96.5913	97.65
2804	95.63	98.5516	96.5987	97.67
2803	95.64	98.5525	96.6057	97.69
2802	95.66	98.5533	96.6124	97.71
2801	95.68	98.5539	96.6186	97.73
2800	95.7	98.5546	96.6245	97.75
2799	95.72	98.5551	96.6302	97.76
2798	95.74	98.5558	96.6355	97.77
2797	95.75	98.5564	96.6405	97.78
2796	95.76	98.5571	96.6451	97.79
2795	95.77	98.5576	96.6494	97.79
2794	95.78	98.5582	96.6535	97.8
2793	95.79	98.5587	96.6575	97.82
2792	95.81	98.5592	96.6612	97.84
2791	95.83	98.5596	96.6648	97.86
2790	95.85	98.5601	96.6683	97.88
2789	95.86	98.5606	96.672	97.9
2788	95.88	98.5611	96.6756	97.91
2787	95.89	98.5616	96.6795	97.92
2786	95.91	98.5621	96.6835	97.93
2785	95.92	98.5627	96.6873	97.94
2784	95.94	98.5632	96.6909	97.95
2783	95.95	98.5637	96.6944	97.97
2782	95.96	98.5642	96.698	97.98
2781	95.97	98.5646	96.7015	98
2780	95.98	98.5651	96.7049	98.01
2779	95.99	98.5655	96.7083	98.03
2778	96	98.5658	96.7116	98.04
2777	96.02	98.5662	96.7149	98.06
2776	96.03	98.5665	96.7182	98.07
2775	96.04	98.5668	96.7214	98.08
2774	96.05	98.567	96.7247	98.09
2773	96.06	98.5672	96.7278	98.1
2772	96.07	98.5676	96.7309	98.11
2771	96.09	98.5679	96.7339	98.12
2770	96.1	98.5682	96.7366	98.13
2769	96.12	98.5684	96.7392	98.13
2768	96.13	98.5687	96.7417	98.13
2767	96.14	98.5689	96.7442	98.13
2766	96.15	98.5691	96.7466	98.13
2765	96.16	98.5693	96.7489	98.13
2764	96.16	98.5694	96.7511	98.14
2763	96.17	98.5695	96.7535	98.16
2762	96.18	98.5696	96.7559	98.18
2761	96.19	98.5696	96.7584	98.2
2760	96.2	98.5698	96.761	98.21
2759	96.21	98.5701	96.7633	98.23
2758	96.23	98.5704	96.7655	98.24
2757	96.24	98.5706	96.7677	98.25
2756	96.25	98.5708	96.7699	98.25
2755	96.26	98.5708	96.772	98.25
2754	96.26	98.5708	96.7742	98.26
2753	96.27	98.5708	96.7761	98.28
2752	96.28	98.5708	96.778	98.29
2751	96.29	98.5707	96.7799	98.3
2750	96.3	98.5706	96.7818	98.3
2749	96.32	98.5705	96.7837	98.3
2748	96.32	98.5706	96.7857	98.31
2747	96.33	98.5706	96.7879	98.31
2746	96.34	98.5706	96.7899	98.32
2745	96.35	98.5706	96.792	98.34
2744	96.35	98.5706	96.794	98.35
2743	96.36	98.5706	96.796	98.36
2742	96.37	98.5706	96.7979	98.37
2741	96.37	98.5706	96.7998	98.37
2740	96.38	98.5705	96.8017	98.36
2739	96.39	98.5705	96.8037	98.36
2738	96.4	98.5704	96.8058	98.37
2737	96.41	98.5704	96.8078	98.38
2736	96.41	98.5703	96.81	98.4
2735	96.42	98.5702	96.812	98.41
2734	96.43	98.5701	96.814	98.42
2733	96.44	98.57	96.816	98.42
2732	96.44	98.5698	96.8179	98.42
2731	96.45	98.5697	96.8197	98.43
2730	96.46	98.5696	96.8215	98.44
2729	96.47	98.5694	96.8234	98.44
2728	96.48	98.5694	96.8254	98.45
2727	96.48	98.5693	96.8274	98.45
2726	96.49	98.5693	96.8293	98.45
2725	96.49	98.5693	96.8314	98.45
2724	96.5	98.5693	96.8335	98.46
2723	96.51	98.5692	96.8358	98.46
2722	96.51	98.5692	96.8384	98.46
2721	96.52	98.5692	96.841	98.47
2720	96.53	98.5692	96.8435	98.48
2719	96.53	98.5692	96.8459	98.49
2718	96.54	98.5692	96.8483	98.5
2717	96.54	98.5692	96.8507	98.51
2716	96.55	98.5691	96.853	98.52
2715	96.55	98.5693	96.8555	98.54
2714	96.56	98.5694	96.8581	98.54
2713	96.57	98.5695	96.8606	98.55
2712	96.57	98.5696	96.8629	98.55
2711	96.58	98.5697	96.8653	98.55
2710	96.58	98.5697	96.8675	98.55
2709	96.59	98.5698	96.8698	98.55
2708	96.59	98.5699	96.872	98.55
2707	96.6	98.57	96.8741	98.56
2706	96.61	98.5702	96.8763	98.58
2705	96.61	98.5703	96.8785	98.59
2704	96.62	98.5704	96.8806	98.6
2703	96.63	98.5703	96.8826	98.6
2702	96.63	98.5703	96.8848	98.6
2701	96.64	98.5702	96.8868	98.59
2700	96.64	98.5701	96.8888	98.59
2699	96.64	98.57	96.8909	98.6
2698	96.65	98.5699	96.8929	98.6
2697	96.65	98.5698	96.8951	98.61
2696	96.66	98.5697	96.8972	98.61
2695	96.66	98.5696	96.8993	98.6
2694	96.67	98.5694	96.9014	98.6
2693	96.67	98.5694	96.9033	98.61
2692	96.68	98.5694	96.9054	98.62
2691	96.68	98.5694	96.9074	98.62
2690	96.68	98.5692	96.9094	98.63
2689	96.68	98.569	96.9112	98.63
2688	96.69	98.5688	96.9128	98.63
2687	96.69	98.5686	96.9143	98.64
2686	96.7	98.5685	96.916	98.64
2685	96.71	98.5684	96.9178	98.65
2684	96.71	98.5683	96.9197	98.65
2683	96.71	98.5682	96.9217	98.65
2682	96.72	98.5679	96.9236	98.65
2681	96.72	98.5677	96.9256	98.66
2680	96.73	98.5674	96.9273	98.67
2679	96.73	98.5671	96.929	98.67
2678	96.74	98.5668	96.9303	98.68
2677	96.74	98.5666	96.9313	98.68
2676	96.75	98.5663	96.9324	98.68
2675	96.75	98.566	96.9335	98.69
2674	96.75	98.5657	96.9347	98.68
2673	96.75	98.5655	96.9359	98.68
2672	96.75	98.5652	96.9372	98.69
2671	96.76	98.5649	96.9386	98.69
2670	96.76	98.5647	96.9401	98.7
2669	96.77	98.5644	96.9415	98.7
2668	96.77	98.5642	96.9429	98.7
2667	96.77	98.5639	96.9442	98.69
2666	96.78	98.5638	96.9453	98.69
2665	96.78	98.5636	96.9463	98.68
2664	96.77	98.5633	96.9472	98.68
2663	96.77	98.5631	96.9481	98.69
2662	96.77	98.5628	96.9488	98.7
2661	96.77	98.5626	96.9496	98.71
2660	96.77	98.5622	96.9504	98.71
2659	96.78	98.5619	96.9513	98.71
2658	96.78	98.5614	96.9524	98.7
2657	96.79	98.5609	96.9533	98.7
2656	96.79	98.5604	96.9541	98.7
2655	96.79	98.56	96.955	98.7
2654	96.79	98.5596	96.9557	98.7
2653	96.8	98.5593	96.9564	98.7
2652	96.8	98.5591	96.9571	98.71
2651	96.8	98.5588	96.9577	98.72
2650	96.8	98.5586	96.9584	98.73
2649	96.8	98.5584	96.9591	98.72
2648	96.8	98.5582	96.96	98.71
2647	96.81	98.558	96.9609	98.7
2646	96.81	98.5579	96.962	98.7
2645	96.81	98.5577	96.9629	98.7
2644	96.81	98.5576	96.9638	98.7
2643	96.81	98.5575	96.9649	98.71
2642	96.82	98.5575	96.9662	98.72
2641	96.82	98.5574	96.9674	98.72
2640	96.82	98.5574	96.9687	98.73
2639	96.82	98.5573	96.9698	98.73
2638	96.82	98.5574	96.9708	98.74
2637	96.82	98.5574	96.972	98.74
2636	96.82	98.5574	96.9732	98.74
2635	96.83	98.5575	96.9746	98.73
2634	96.83	98.5576	96.976	98.72
2633	96.83	98.5577	96.9777	98.71
2632	96.83	98.5578	96.9793	98.71
2631	96.83	98.5579	96.9808	98.72
2630	96.83	98.5581	96.9823	98.73
2629	96.83	98.5583	96.9837	98.74
2628	96.83	98.5585	96.985	98.75
2627	96.83	98.5587	96.9861	98.75
2626	96.84	98.5589	96.9874	98.75
2625	96.84	98.5592	96.9887	98.75
2624	96.84	98.5595	96.9902	98.75
2623	96.84	98.5597	96.9917	98.75
2622	96.84	98.5601	96.9935	98.75
2621	96.85	98.5604	96.9953	98.75
2620	96.85	98.5608	96.9973	98.74
2619	96.85	98.5611	96.9993	98.73
2618	96.85	98.5615	97.0013	98.73
2617	96.85	98.5619	97.0034	98.74
2616	96.85	98.5624	97.0056	98.74
2615	96.85	98.5628	97.0076	98.75
2614	96.85	98.5631	97.0096	98.75
2613	96.85	98.5635	97.0114	98.74
2612	96.85	98.5638	97.0132	98.73
2611	96.85	98.5641	97.015	98.73
2610	96.85	98.5644	97.017	98.73
2609	96.85	98.5648	97.0189	98.74
2608	96.85	98.5651	97.0205	98.75
2607	96.85	98.5655	97.022	98.75
2606	96.85	98.5657	97.0236	98.75
2605	96.85	98.5658	97.0248	98.74
2604	96.85	98.566	97.026	98.73
2603	96.85	98.5661	97.0274	98.72
2602	96.85	98.5664	97.0288	98.72
2601	96.85	98.5667	97.0301	98.73
2600	96.85	98.5669	97.0314	98.72
2599	96.85	98.567	97.0327	98.72
2598	96.85	98.5672	97.0341	98.71
2597	96.85	98.5674	97.0356	98.71
2596	96.85	98.5676	97.0368	98.7
2595	96.85	98.5678	97.038	98.7
2594	96.85	98.568	97.0393	98.71
2593	96.85	98.5682	97.0404	98.71
2592	96.85	98.5683	97.0418	98.71
2591	96.85	98.5684	97.0431	98.71
2590	96.85	98.5685	97.0447	98.71
2589	96.85	98.5687	97.0462	98.72
2588	96.85	98.5689	97.0476	98.73
2587	96.85	98.5692	97.0489	98.72
2586	96.85	98.5694	97.0502	98.71
2585	96.85	98.5695	97.0514	98.7
2584	96.85	98.5696	97.0527	98.69
2583	96.85	98.5696	97.054	98.69
2582	96.85	98.5697	97.0554	98.69
2581	96.85	98.5699	97.0566	98.7
2580	96.85	98.5701	97.0579	98.71
2579	96.85	98.5703	97.0593	98.72
2578	96.85	98.5704	97.061	98.73
2577	96.85	98.5706	97.0627	98.72
2576	96.85	98.5708	97.0643	98.7
2575	96.85	98.571	97.0658	98.69
2574	96.85	98.5712	97.0673	98.68
2573	96.85	98.5714	97.0686	98.68
2572	96.85	98.5716	97.0698	98.67
2571	96.85	98.5717	97.0707	98.66
2570	96.85	98.5719	97.0714	98.65
2569	96.85	98.5721	97.0719	98.65
2568	96.85	98.5722	97.0726	98.65
2567	96.85	98.5724	97.0733	98.66
2566	96.85	98.5725	97.0743	98.67
2565	96.85	98.5725	97.0755	98.67
2564	96.85	98.5726	97.0769	98.66
2563	96.85	98.5727	97.0782	98.65
2562	96.85	98.5728	97.0795	98.64
2561	96.85	98.5729	97.0807	98.63
2560	96.85	98.5729	97.082	98.64
2559	96.85	98.5731	97.083	98.64
2558	96.85	98.5734	97.084	98.64
2557	96.85	98.5736	97.085	98.63
2556	96.85	98.5738	97.0862	98.64
2555	96.85	98.574	97.0875	98.65
2554	96.85	98.5742	97.0888	98.65
2553	96.85	98.5744	97.0901	98.64
2552	96.85	98.5747	97.0913	98.62
2551	96.85	98.5749	97.0927	98.61
2550	96.85	98.5751	97.0939	98.6
2549	96.85	98.5753	97.0949	98.6
2548	96.85	98.5756	97.0959	98.6
2547	96.85	98.5758	97.0969	98.61
2546	96.85	98.576	97.098	98.62
2545	96.85	98.5762	97.099	98.64
2544	96.85	98.5764	97.1001	98.64
2543	96.84	98.5767	97.1012	98.65
2542	96.84	98.5769	97.1026	98.64
2541	96.84	98.5771	97.1042	98.63
2540	96.84	98.5773	97.1058	98.62
2539	96.84	98.5775	97.1072	98.61
2538	96.84	98.5777	97.1087	98.61
2537	96.84	98.5779	97.11	98.6
2536	96.84	98.5781	97.1114	98.6
2535	96.84	98.5783	97.1129	98.6
2534	96.84	98.5785	97.1144	98.6
2533	96.83	98.5786	97.1156	98.59
2532	96.83	98.5788	97.1169	98.59
2531	96.83	98.579	97.118	98.58
2530	96.83	98.5791	97.1194	98.58
2529	96.83	98.5793	97.1209	98.58
2528	96.83	98.5795	97.1224	98.59
2527	96.83	98.5796	97.1238	98.6
2526	96.82	98.5798	97.1251	98.6
2525	96.82	98.5799	97.1264	98.59
2524	96.82	98.58	97.1276	98.57
2523	96.82	98.5801	97.1289	98.56
2522	96.82	98.5802	97.1302	98.55
2521	96.82	98.5803	97.1314	98.54
2520	96.82	98.5804	97.1327	98.53
2519	96.82	98.5805	97.1342	98.52
2518	96.82	98.5806	97.136	98.52
2517	96.81	98.5806	97.1376	98.52
2516	96.81	98.5807	97.1393	98.51
2515	96.81	98.5807	97.1411	98.49
2514	96.81	98.5808	97.1429	98.49
2513	96.81	98.5808	97.1448	98.49
2512	96.81	98.5808	97.1468	98.49
2511	96.8	98.5808	97.1486	98.49
2510	96.8	98.5808	97.1503	98.48
2509	96.8	98.5808	97.1518	98.48
2508	96.79	98.5807	97.1532	98.47
2507	96.79	98.5807	97.1544	98.46
2506	96.79	98.5806	97.1556	98.44
2505	96.79	98.5806	97.1568	98.43
2504	96.79	98.5805	97.1582	98.42
2503	96.79	98.5804	97.1594	98.42
2502	96.79	98.5803	97.1605	98.42
2501	96.78	98.5801	97.1616	98.42
2500	96.78	98.58	97.1625	98.42
2499	96.78	98.58	97.1635	98.42
2498	96.78	98.58	97.1645	98.42
2497	96.77	98.58	97.1655	98.43
2496	96.77	98.58	97.1666	98.44
2495	96.77	98.58	97.1679	98.45
2494	96.77	98.58	97.1692	98.45
2493	96.76	98.58	97.1705	98.44
2492	96.76	98.58	97.172	98.43
2491	96.76	98.58	97.1735	98.42
2490	96.76	98.58	97.175	98.41
2489	96.76	98.58	97.1763	98.4
2488	96.76	98.58	97.1775	98.4
2487	96.75	98.58	97.1788	98.4
2486	96.75	98.58	97.18	98.39
2485	96.75	98.58	97.1812	98.39
2484	96.75	98.58	97.1824	98.39
2483	96.75	98.58	97.1836	98.39
2482	96.75	98.58	97.185	98.39
2481	96.74	98.58	97.1864	98.39
2480	96.74	98.58	97.1878	98.38
2479	96.74	98.58	97.189	98.38
2478	96.74	98.58	97.1903	98.38
2477	96.73	98.5801	97.1914	98.38
2476	96.73	98.5803	97.1926	98.39
2475	96.73	98.5804	97.1939	98.39
2474	96.73	98.5805	97.1951	98.39
2473	96.73	98.5806	97.1962	98.39
2472	96.73	98.5806	97.1974	98.39
2471	96.72	98.5807	97.1985	98.38
2470	96.72	98.5807	97.1996	98.36
2469	96.72	98.5808	97.2005	98.34
2468	96.71	98.5808	97.2012	98.33
2467	96.71	98.5808	97.2019	98.31
2466	96.71	98.5808	97.2027	98.3
2465	96.7	98.5808	97.2032	98.29
2464	96.7	98.5806	97.2038	98.28
2463	96.7	98.5806	97.2045	98.28
2462	96.69	98.5806	97.2053	98.28
2461	96.69	98.5805	97.2065	98.27
2460	96.69	98.5805	97.2079	98.26
2459	96.69	98.5804	97.2095	98.24
2458	96.69	98.5804	97.2111	98.24
2457	96.68	98.5803	97.2126	98.24
2456	96.68	98.5802	97.2141	98.26
2455	96.68	98.5801	97.2156	98.27
2454	96.68	98.58	97.2168	98.27
2453	96.68	98.5799	97.2179	98.26
2452	96.67	98.5799	97.2189	98.25
2451	96.67	98.5798	97.2199	98.23
2450	96.66	98.5796	97.2212	98.22
2449	96.66	98.5794	97.2227	98.21
2448	96.65	98.5793	97.2243	98.2
2447	96.65	98.5791	97.226	98.2
2446	96.64	98.5791	97.2276	98.2
2445	96.64	98.579	97.2293	98.21
2444	96.63	98.579	97.231	98.22
2443	96.63	98.5789	97.2331	98.23
2442	96.63	98.5789	97.2355	98.22
2441	96.62	98.5789	97.2384	98.21
2440	96.62	98.579	97.2417	98.19
2439	96.62	98.5792	97.2454	98.17
2438	96.62	98.5795	97.2494	98.17
2437	96.61	98.58	97.2534	98.17
2436	96.61	98.5807	97.2568	98.18
2435	96.61	98.5817	97.259	98.17
2434	96.61	98.5827	97.2595	98.17
2433	96.6	98.5834	97.2584	98.16
2432	96.6	98.5839	97.2556	98.15
2431	96.59	98.5837	97.2523	98.14
2430	96.59	98.5828	97.2491	98.13
2429	96.59	98.5812	97.2469	98.11
2428	96.59	98.5789	97.2462	98.09
2427	96.58	98.5764	97.2469	98.07
2426	96.58	98.5739	97.2488	98.07
2425	96.57	98.572	97.2513	98.06
2424	96.56	98.5707	97.2542	98.07
2423	96.56	98.5701	97.2569	98.08
2422	96.55	98.5699	97.2596	98.08
2421	96.55	98.5701	97.2622	98.07
2420	96.55	98.5704	97.2648	98.05
2419	96.55	98.5705	97.2672	98.04
2418	96.55	98.5706	97.2694	98.05
2417	96.55	98.5705	97.2711	98.05
2416	96.54	98.5704	97.273	98.06
2415	96.54	98.5701	97.2755	98.05
2414	96.53	98.5698	97.2786	98.03
2413	96.53	98.5695	97.2822	98.03
2412	96.53	98.5693	97.2859	98.02
2411	96.53	98.5692	97.2889	98.03
2410	96.53	98.5692	97.2907	98.03
2409	96.52	98.5693	97.2907	98.03
2408	96.51	98.5693	97.29	98.04
2407	96.51	98.5692	97.2891	98.04
2406	96.5	98.5688	97.2884	98.03
2405	96.5	98.5679	97.2884	98.02
2404	96.5	98.5667	97.2891	98
2403	96.5	98.5655	97.29	97.99
2402	96.5	98.5642	97.2907	97.98
2401	96.5	98.563	97.2908	97.98
2400	96.49	98.5622	97.291	97.98
2399	96.49	98.5615	97.2917	97.98
2398	96.48	98.5607	97.2933	97.99
2397	96.48	98.5598	97.2951	97.98
2396	96.47	98.5586	97.2964	97.98
2395	96.47	98.5576	97.2963	97.97
2394	96.46	98.5567	97.2948	97.96
2393	96.45	98.5557	97.2923	97.94
2392	96.44	98.5546	97.2892	97.93
2391	96.43	98.5531	97.2858	97.91
2390	96.42	98.5513	97.2825	97.89
2389	96.4	98.5491	97.2797	97.86
2388	96.38	98.5468	97.2772	97.84
2387	96.35	98.5443	97.2753	97.81
2386	96.32	98.5418	97.2734	97.78
2385	96.29	98.5393	97.2716	97.76
2384	96.27	98.5368	97.2696	97.75
2383	96.27	98.5342	97.2673	97.75
2382	96.28	98.5316	97.2651	97.74
2381	96.32	98.529	97.2632	97.73
2380	96.38	98.5264	97.2617	97.71
2379	96.44	98.5238	97.2605	97.67
2378	96.5	98.5211	97.259	97.64
2377	96.53	98.5185	97.2569	97.62
2376	96.54	98.5156	97.254	97.61
2375	96.51	98.5127	97.2502	97.62
2374	96.48	98.5096	97.2457	97.64
2373	96.44	98.5062	97.2403	97.65
2372	96.4	98.5024	97.2343	97.65
2371	96.37	98.4981	97.2279	97.64
2370	96.35	98.4935	97.221	97.61
2369	96.33	98.4886	97.2139	97.57
2368	96.32	98.4834	97.207	97.55
2367	96.31	98.4779	97.2005	97.53
2366	96.31	98.4722	97.1941	97.51
2365	96.3	98.4663	97.1878	97.5
2364	96.3	98.4602	97.1817	97.51
2363	96.3	98.4544	97.1753	97.51
2362	96.27	98.4487	97.169	97.5
2361	96.23	98.4432	97.1625	97.48
2360	96.19	98.4377	97.1561	97.46
2359	96.15	98.4321	97.1496	97.47
2358	96.12	98.4265	97.1432	97.47
2357	96.11	98.4209	97.1369	97.47
2356	96.1	98.4151	97.1307	97.46
2355	96.11	98.4093	97.1248	97.45
2354	96.11	98.4035	97.1187	97.44
2353	96.1	98.3979	97.1126	97.42
2352	96.09	98.3924	97.1063	97.4
2351	96.08	98.387	97.0999	97.38
2350	96.07	98.3816	97.0937	97.38
2349	96.07	98.3763	97.0872	97.38
2348	96.07	98.3709	97.0807	97.39
2347	96.06	98.3654	97.0741	97.37
2346	96.04	98.3597	97.0671	97.33
2345	95.99	98.3536	97.0602	97.29
2344	95.95	98.3474	97.0536	97.26
2343	95.92	98.341	97.0472	97.25
2342	95.91	98.3347	97.0411	97.26
2341	95.92	98.3281	97.0348	97.27
2340	95.93	98.3217	97.0287	97.28
2339	95.94	98.3151	97.0228	97.28
2338	95.94	98.3084	97.0168	97.26
2337	95.94	98.3016	97.0107	97.25
2336	95.94	98.2947	97.0047	97.25
2335	95.93	98.2877	96.9987	97.27
2334	95.9	98.2803	96.9926	97.27
2333	95.87	98.273	96.9866	97.25
2332	95.83	98.2658	96.9805	97.23
2331	95.8	98.2589	96.9742	97.21
2330	95.77	98.253	96.9677	97.21
2329	95.74	98.2481	96.9609	97.21
2328	95.71	98.2446	96.9541	97.22
2327	95.68	98.2422	96.9479	97.22
2326	95.65	98.2407	96.9428	97.2
2325	95.63	98.2399	96.94	97.18
2324	95.61	98.2393	96.9393	97.15
2323	95.6	98.2387	96.941	97.13
2322	95.6	98.2379	96.9445	97.12
2321	95.61	98.2371	96.9488	97.12
2320	95.62	98.2363	96.9531	97.12
2319	95.63	98.2358	96.9567	97.11
2318	95.64	98.2359	96.9596	97.11
2317	95.64	98.2364	96.962	97.1
2316	95.64	98.2373	96.9641	97.09
2315	95.64	98.2387	96.9665	97.09
2314	95.62	98.2404	96.9693	97.09
2313	95.59	98.2425	96.9724	97.08
2312	95.55	98.2449	96.9757	97.07
2311	95.52	98.2474	96.9792	97.05
2310	95.5	98.25	96.9831	97.02
2309	95.49	98.2529	96.9875	97
2308	95.49	98.2558	96.9925	96.98
2307	95.5	98.2589	96.9976	96.98
2306	95.5	98.2624	97.0026	96.99
2305	95.5	98.2661	97.007	97
2304	95.49	98.2706	97.0109	97.01
2303	95.47	98.2755	97.0144	97.01
2302	95.45	98.2807	97.0184	97
2301	95.44	98.2862	97.0236	96.99
2300	95.43	98.2917	97.0305	96.99
2299	95.43	98.297	97.0385	97
2298	95.44	98.3024	97.0472	97.01
2297	95.45	98.3079	97.0559	97.02
2296	95.46	98.3136	97.064	97.02
2295	95.47	98.3197	97.0712	97.01
2294	95.49	98.3257	97.0781	97
2293	95.51	98.3317	97.0851	96.99
2292	95.53	98.3375	97.0927	96.98
2291	95.54	98.3434	97.1005	96.97
2290	95.55	98.3496	97.108	96.96
2289	95.55	98.356	97.1143	96.94
2288	95.57	98.3628	97.1196	96.92
2287	95.59	98.3696	97.1249	96.91
2286	95.6	98.3766	97.1312	96.91
2285	95.6	98.3837	97.1389	96.91
2284	95.6	98.3907	97.1478	96.92
2283	95.59	98.3977	97.1572	96.93
2282	95.58	98.4048	97.1669	96.95
2281	95.58	98.4117	97.1764	96.96
2280	95.57	98.4186	97.1855	96.97
2279	95.57	98.4253	97.194	96.96
2278	95.57	98.4318	97.2019	96.94
2277	95.57	98.4382	97.2095	96.91
2276	95.56	98.4443	97.2172	96.87
2275	95.55	98.4502	97.225	96.84
2274	95.54	98.4556	97.2329	96.82
2273	95.53	98.4608	97.2404	96.82
2272	95.52	98.4659	97.247	96.83
2271	95.5	98.4712	97.2525	96.83
2270	95.49	98.4767	97.2571	96.8
2269	95.48	98.4821	97.261	96.76
2268	95.47	98.4874	97.2648	96.73
2267	95.46	98.4929	97.2691	96.73
2266	95.45	98.4984	97.2741	96.75
2265	95.44	98.5039	97.2797	96.76
2264	95.44	98.5094	97.2854	96.76
2263	95.45	98.515	97.2913	96.74
2262	95.45	98.5204	97.2972	96.71
2261	95.45	98.5254	97.3038	96.69
2260	95.44	98.5301	97.3106	96.68
2259	95.43	98.5345	97.3171	96.68
2258	95.42	98.5387	97.3226	96.66
2257	95.41	98.5427	97.3271	96.63
2256	95.41	98.5465	97.3309	96.6
2255	95.4	98.5502	97.3342	96.59
2254	95.4	98.5539	97.3374	96.59
2253	95.39	98.5573	97.3406	96.58
2252	95.38	98.5604	97.3439	96.56
2251	95.38	98.5628	97.3469	96.55
2250	95.38	98.5648	97.35	96.53
2249	95.38	98.5666	97.3526	96.51
2248	95.37	98.5679	97.3547	96.5
2247	95.37	98.5691	97.3564	96.5
2246	95.36	98.5703	97.3577	96.5
2245	95.34	98.5714	97.3587	96.49
2244	95.33	98.5725	97.3596	96.48
2243	95.32	98.5735	97.3605	96.46
2242	95.31	98.5747	97.3612	96.44
2241	95.3	98.5758	97.3618	96.42
2240	95.3	98.5769	97.3625	96.42
2239	95.29	98.5781	97.3631	96.42
2238	95.28	98.5794	97.3638	96.43
2237	95.27	98.5809	97.3646	96.42
2236	95.26	98.5826	97.3654	96.42
2235	95.25	98.5841	97.3658	96.42
2234	95.24	98.5856	97.3662	96.41
2233	95.23	98.5872	97.3667	96.38
2232	95.22	98.5888	97.3674	96.35
2231	95.21	98.5905	97.3682	96.32
2230	95.2	98.5922	97.3689	96.29
2229	95.2	98.5937	97.3696	96.27
2228	95.19	98.5954	97.3707	96.23
2227	95.18	98.5968	97.3718	96.2
2226	95.16	98.5983	97.3729	96.18
2225	95.15	98.5996	97.3744	96.18
2224	95.14	98.6011	97.3759	96.2
2223	95.13	98.6026	97.3776	96.23
2222	95.13	98.6041	97.3793	96.23
2221	95.12	98.6057	97.3809	96.21
2220	95.11	98.6075	97.3822	96.18
2219	95.1	98.6092	97.3833	96.17
2218	95.09	98.6108	97.3842	96.17
2217	95.08	98.6121	97.385	96.18
2216	95.06	98.6133	97.3856	96.18
2215	95.05	98.6142	97.3862	96.16
2214	95.04	98.615	97.3868	96.13
2213	95.03	98.6156	97.3869	96.1
2212	95.03	98.6162	97.3863	96.09
2211	95.02	98.6167	97.385	96.09
2210	95.01	98.6169	97.3833	96.09
2209	95	98.6169	97.3817	96.07
2208	94.99	98.6168	97.3808	96.05
2207	94.98	98.6166	97.3806	96.02
2206	94.97	98.6163	97.3814	96.01
2205	94.96	98.6159	97.3829	95.99
2204	94.95	98.6156	97.3847	95.97
2203	94.94	98.6152	97.3863	95.96
2202	94.93	98.615	97.3872	95.95
2201	94.92	98.615	97.3882	95.94
2200	94.91	98.6153	97.3894	95.94
2199	94.9	98.6155	97.3909	95.92
2198	94.9	98.6159	97.3922	95.89
2197	94.89	98.6163	97.3928	95.83
2196	94.88	98.6166	97.393	95.76
2195	94.87	98.617	97.3932	95.72
2194	94.86	98.6172	97.3937	95.72
2193	94.85	98.6173	97.3945	95.75
2192	94.84	98.6174	97.3955	95.79
2191	94.83	98.6175	97.3966	95.81
2190	94.82	98.6176	97.3976	95.79
2189	94.82	98.6178	97.3983	95.77
2188	94.81	98.618	97.3989	95.77
2187	94.8	98.6182	97.3994	95.8
2186	94.79	98.6185	97.3999	95.82
2185	94.78	98.6186	97.4005	95.81
2184	94.78	98.6187	97.4011	95.79
2183	94.77	98.6189	97.4019	95.78
2182	94.76	98.619	97.4029	95.78
2181	94.76	98.619	97.4039	95.8
2180	94.75	98.6192	97.4051	95.81
2179	94.74	98.6192	97.4066	95.81
2178	94.73	98.6193	97.4082	95.78
2177	94.72	98.6195	97.4098	95.74
2176	94.72	98.6195	97.4113	95.71
2175	94.71	98.6197	97.4127	95.7
2174	94.71	98.6198	97.4143	95.69
2173	94.7	98.62	97.4161	95.67
2172	94.69	98.6202	97.4181	95.62
2171	94.68	98.6204	97.4207	95.59
2170	94.67	98.6204	97.4236	95.57
2169	94.67	98.6203	97.4268	95.57
2168	94.66	98.6204	97.4298	95.58
2167	94.66	98.6204	97.4326	95.59
2166	94.65	98.6205	97.435	95.58
2165	94.65	98.6205	97.4375	95.55
2164	94.65	98.6206	97.44	95.52
2163	94.64	98.6207	97.4427	95.51
2162	94.64	98.6208	97.4457	95.5
2161	94.63	98.6211	97.4486	95.48
2160	94.63	98.6213	97.4516	95.46
2159	94.62	98.6215	97.4546	95.46
2158	94.62	98.6217	97.4572	95.47
2157	94.62	98.6218	97.4594	95.48
2156	94.61	98.622	97.461	95.47
2155	94.61	98.6221	97.4625	95.46
2154	94.6	98.6222	97.4641	95.45
2153	94.6	98.6221	97.4655	95.45
2152	94.59	98.622	97.4668	95.46
2151	94.59	98.6219	97.4678	95.49
2150	94.59	98.6219	97.4689	95.53
2149	94.58	98.6218	97.4703	95.55
2148	94.58	98.6218	97.4719	95.55
2147	94.58	98.6216	97.4736	95.55
2146	94.58	98.6214	97.4752	95.55
2145	94.57	98.621	97.4768	95.52
2144	94.57	98.6207	97.4782	95.47
2143	94.57	98.6203	97.4796	95.41
2142	94.56	98.62	97.4814	95.37
2141	94.56	98.6199	97.4834	95.36
2140	94.56	98.6198	97.4854	95.38
2139	94.56	98.6196	97.4874	95.41
2138	94.56	98.6195	97.4893	95.42
2137	94.56	98.6192	97.491	95.4
2136	94.55	98.6188	97.4925	95.38
2135	94.55	98.6185	97.4942	95.37
2134	94.55	98.6182	97.4958	95.38
2133	94.55	98.618	97.4972	95.41
2132	94.55	98.6177	97.4983	95.43
2131	94.54	98.6174	97.4991	95.45
2130	94.54	98.6171	97.5	95.45
2129	94.54	98.617	97.501	95.44
2128	94.54	98.6169	97.5021	95.43
2127	94.54	98.6166	97.5034	95.43
2126	94.54	98.6163	97.5045	95.43
2125	94.54	98.6159	97.5053	95.44
2124	94.54	98.6155	97.5055	95.43
2123	94.54	98.6151	97.5053	95.41
2122	94.53	98.6145	97.5049	95.38
2121	94.53	98.6139	97.5046	95.36
2120	94.53	98.6132	97.5045	95.35
2119	94.53	98.6123	97.5044	95.35
2118	94.53	98.6114	97.5045	95.35
2117	94.53	98.6104	97.5047	95.35
2116	94.53	98.6094	97.5049	95.35
2115	94.53	98.6084	97.5048	95.34
2114	94.54	98.6074	97.5047	95.34
2113	94.54	98.6065	97.5044	95.34
2112	94.55	98.6057	97.504	95.33
2111	94.54	98.6048	97.5034	95.32
2110	94.54	98.604	97.503	95.32
2109	94.54	98.6035	97.5026	95.32
2108	94.54	98.6031	97.5023	95.32
2107	94.55	98.603	97.5025	95.32
2106	94.56	98.6028	97.5028	95.32
2105	94.56	98.6028	97.503	95.31
2104	94.56	98.6029	97.5033	95.31
2103	94.56	98.6032	97.5041	95.3
2102	94.56	98.6035	97.5055	95.3
2101	94.56	98.6037	97.5077	95.31
2100	94.56	98.6037	97.5101	95.33
2099	94.56	98.6036	97.5123	95.36
2098	94.58	98.6035	97.5137	95.39
2097	94.59	98.6033	97.5142	95.41
2096	94.6	98.6032	97.5141	95.42
2095	94.6	98.6031	97.5136	95.41
2094	94.61	98.6028	97.5133	95.38
2093	94.61	98.6028	97.5131	95.36
2092	94.61	98.6027	97.5125	95.36
2091	94.62	98.6027	97.5114	95.38
2090	94.62	98.6028	97.51	95.4
2089	94.63	98.6029	97.5083	95.42
2088	94.64	98.6028	97.507	95.43
2087	94.65	98.6028	97.5062	95.45
2086	94.67	98.6026	97.5061	95.45
2085	94.68	98.6025	97.5064	95.45
2084	94.69	98.6025	97.507	95.45
2083	94.7	98.6026	97.5074	95.46
2082	94.71	98.6027	97.5073	95.47
2081	94.71	98.6029	97.507	95.48
2080	94.72	98.6032	97.5071	95.5
2079	94.73	98.6034	97.508	95.51
2078	94.73	98.6038	97.51	95.51
2077	94.74	98.6041	97.5126	95.5
2076	94.74	98.6044	97.5158	95.5
2075	94.75	98.6048	97.5187	95.5
2074	94.77	98.6051	97.5211	95.5
2073	94.78	98.6055	97.5227	95.5
2072	94.79	98.6058	97.5237	95.5
2071	94.8	98.6062	97.5248	95.53
2070	94.81	98.6066	97.5264	95.57
2069	94.82	98.6071	97.5285	95.6
2068	94.83	98.6075	97.5307	95.61
2067	94.85	98.608	97.5328	95.6
2066	94.86	98.6084	97.5348	95.58
2065	94.88	98.6088	97.5369	95.56
2064	94.89	98.6092	97.539	95.57
2063	94.9	98.6097	97.5409	95.61
2062	94.91	98.6102	97.5426	95.65
2061	94.92	98.6108	97.5436	95.68
2060	94.92	98.6112	97.5443	95.7
2059	94.93	98.6116	97.5451	95.7
2058	94.94	98.6121	97.5464	95.68
2057	94.95	98.6125	97.5482	95.66
2056	94.96	98.613	97.5502	95.65
2055	94.98	98.6135	97.5522	95.66
2054	95	98.614	97.5543	95.7
2053	95.02	98.6145	97.5563	95.72
2052	95.03	98.615	97.5586	95.73
2051	95.04	98.6155	97.5609	95.76
2050	95.05	98.6162	97.5634	95.78
2049	95.07	98.6169	97.5657	95.79
2048	95.08	98.6175	97.5679	95.8
2047	95.09	98.6181	97.5699	95.8
2046	95.11	98.6189	97.5719	95.83
2045	95.12	98.6197	97.574	95.86
2044	95.14	98.6205	97.5764	95.88
2043	95.15	98.6213	97.5788	95.89
2042	95.17	98.622	97.581	95.89
2041	95.19	98.6228	97.583	95.88
2040	95.2	98.6235	97.5848	95.88
2039	95.23	98.624	97.5869	95.88
2038	95.25	98.6246	97.5898	95.85
2037	95.26	98.6252	97.5933	95.81
2036	95.27	98.6258	97.597	95.78
2035	95.29	98.6263	97.6005	95.8
2034	95.3	98.6268	97.6033	95.87
2033	95.32	98.6273	97.6054	95.94
2032	95.33	98.6277	97.6068	95.97
2031	95.35	98.6282	97.6082	95.97
2030	95.36	98.6286	97.6098	95.96
2029	95.38	98.629	97.6117	95.92
2028	95.4	98.6293	97.6135	95.91
2027	95.41	98.6297	97.6154	95.95
2026	95.43	98.63	97.6171	96.02
2025	95.45	98.6301	97.6183	96.11
2024	95.46	98.6304	97.6196	96.18
2023	95.48	98.6307	97.6208	96.21
2022	95.49	98.6309	97.6221	96.2
2021	95.5	98.6312	97.6232	96.17
2020	95.52	98.6315	97.6242	96.14
2019	95.53	98.6318	97.625	96.15
2018	95.55	98.6322	97.626	96.18
2017	95.57	98.6324	97.6271	96.22
2016	95.59	98.6326	97.6286	96.24
2015	95.61	98.6328	97.6304	96.26
2014	95.62	98.633	97.6321	96.28
2013	95.64	98.6332	97.6341	96.3
2012	95.66	98.6334	97.6361	96.31
2011	95.68	98.6335	97.6383	96.33
2010	95.69	98.6337	97.6409	96.35
2009	95.71	98.6337	97.6434	96.34
2008	95.72	98.6337	97.6458	96.33
2007	95.74	98.6336	97.6485	96.34
2006	95.76	98.6336	97.6512	96.37
2005	95.78	98.6336	97.6541	96.39
2004	95.79	98.6336	97.6567	96.4
2003	95.81	98.6335	97.6591	96.4
2002	95.83	98.6335	97.6611	96.4
[truncated: 1,604 more rows]
