# Supplementary material for: Ligninolytic activity of the Penicillium chrysogenum and Pleurotus ostreatus fungi involved in the biotransformation of synthetic multi-walled carbon nanotubes modify its toxicity
Source: PeerJ. 2021 Mar 31;9:e11127. doi: 10.7717/peerj.11127 (PMC8019314; doi:10.7717/peerj.11127)
Supplement: Supplemental Information 4 [file peerj-09-11127-s004.zip › Raw Data/Raw Data Figure 6.xlsx]

## Sheet: Hoja1
Temperature (ºC)	P.ostreatus+ MWCNTs+lignin + glucose ( day 28)	P. chrysogenum + MWCNTs+lignin (day 28)	P. ostreatus + MWCNTs+lignin (day 28)	P. ostreatus + MWCNTs+glucose (day 28)	P. chrysogenum + MWCNTs+glucose (day 28)	P. chrysogenum + MWCNTs+lignin+glucose (day 28)	MWCNTs + glucose (day 0)	MWCNTs + lignin (day 0)	MWCNTs (day 0)
33.9555	4.65448	2.66564	4.64841	2.66625	3.01948	2.58417	4.01417	3.94364	2.13431
34.1484	4.65411	2.66563	4.64797	2.66612	3.01861	2.58356	4.01111	3.94356	2.13185
34.3415	4.65384	2.66563	4.64758	2.66598	3.0181	2.58294	4.00812	3.94348	2.12947
34.5351	4.65369	2.66561	4.64704	2.66589	3.01787	2.58239	4.00499	3.94341	2.12718
34.7302	4.65339	2.66556	4.64659	2.66577	3.01733	2.58177	4.00169	3.94333	2.1249
34.9235	4.65299	2.6655	4.64612	2.66564	3.01673	2.58103	3.99858	3.94325	2.12255
35.1184	4.65287	2.66541	4.6457	2.66563	3.01631	2.58037	3.9955	3.94316	2.12025
35.3067	4.65258	2.66545	4.64531	2.66563	3.01649	2.57968	3.99223	3.94306	2.11791
35.4982	4.65214	2.66541	4.64498	2.66561	3.01526	2.57895	3.9891	3.94297	2.11553
35.6926	4.65188	2.66542	4.64462	2.66556	3.01473	2.57817	3.98597	3.94287	2.11314
35.8842	4.65151	2.66551	4.64436	2.6655	3.01468	2.57748	3.98274	3.94278	2.11072
36.0748	4.6511	2.66547	4.64397	2.66541	3.01414	2.57675	3.97959	3.94269	2.10823
36.2685	4.65079	2.66554	4.64363	2.66545	3.01358	2.57595	3.97641	3.94258	2.10579
36.4583	4.65033	2.66556	4.64331	2.66541	3.01367	2.57517	3.97321	3.94251	2.1033
36.646	4.6499	2.6655	4.64291	2.66542	3.01322	2.57434	3.9701	3.94243	2.10088
36.8396	4.64952	2.66541	4.64242	2.66551	3.01272	2.57362	3.96686	3.94234	2.09851
37.0237	4.64905	2.66543	4.64203	2.66547	3.01241	2.5728	3.96359	3.94226	2.09619
37.2155	4.64867	2.66533	4.64149	2.66554	3.01227	2.57196	3.96039	3.94219	2.09381
37.4058	4.64841	2.66534	4.64087	2.66556	3.01246	2.57121	3.95719	3.94212	2.0914
37.5944	4.64797	2.66543	4.64028	2.6655	3.01251	2.57059	3.9539	3.94202	2.0889
37.7808	4.64758	2.66545	4.6397	2.66541	3.01281	2.56967	3.95059	3.94194	2.08644
37.9679	4.64704	2.66548	4.63906	2.66543	3.01309	2.56901	3.94733	3.94185	2.08388
38.1559	4.64659	2.66548	4.63869	2.66533	3.01271	2.5683	3.94409	3.94179	2.08135
38.3428	4.64612	2.66545	4.63834	2.66534	3.01249	2.56748	3.94072	3.94167	2.0788
38.5254	4.6457	2.66541	4.63781	2.66543	3.0121	2.56663	3.93739	3.94159	2.07631
38.7098	4.64531	2.66542	4.63741	2.66545	3.01179	2.56575	3.93411	3.94151	2.07378
38.894	4.64498	2.66549	4.63701	2.66548	3.01161	2.56487	3.93071	3.94141	2.07129
39.0796	4.64462	2.66546	4.63641	2.66548	3.01114	2.56393	3.92727	3.94131	2.06871
39.2617	4.64436	2.6655	4.63595	2.66545	3.01085	2.56315	3.92398	3.94121	2.06626
39.4456	4.64397	2.66556	4.63552	2.66541	3.01058	2.56228	3.92063	3.94114	2.0637
39.6247	4.64363	2.66548	4.63513	2.66542	3.01005	2.56152	3.91729	3.94103	2.06112
39.8066	4.64331	2.66542	4.63478	2.66549	3.00978	2.56071	3.91393	3.94095	2.05854
39.9907	4.64291	2.66538	4.63423	2.66546	3.00934	2.55992	3.91061	3.94082	2.05603
40.1711	4.64242	2.66532	4.6336	2.6655	3.00895	2.55893	3.90718	3.94074	2.05339
40.3497	4.64203	2.66521	4.63282	2.66556	3.00864	2.55813	3.90383	3.94064	2.05088
40.5279	4.64149	2.66512	4.63215	2.66548	3.00813	2.55728	3.90041	3.94056	2.04835
40.7043	4.64087	2.66516	4.63184	2.66542	3.00782	2.55636	3.897	3.94046	2.04579
40.885	4.64028	2.66515	4.63148	2.66538	3.00743	2.55544	3.89351	3.94038	2.04314
41.0622	4.6397	2.66501	4.63121	2.66532	3.00689	2.55468	3.88998	3.94031	2.0405
41.2373	4.63906	2.66505	4.63107	2.66521	3.00652	2.55378	3.8865	3.94022	2.03783
41.4152	4.63869	2.66515	4.6306	2.66512	3.00597	2.55292	3.88297	3.94013	2.03516
41.5915	4.63834	2.66497	4.62987	2.66516	3.00544	2.55203	3.87948	3.94001	2.0324
41.766	4.63781	2.66485	4.62919	2.66515	3.00512	2.55096	3.87599	3.93998	2.02983
41.938	4.63741	2.66477	4.62853	2.66501	3.00471	2.54991	3.87241	3.93988	2.02727
42.1125	4.63701	2.66459	4.62808	2.66505	3.00438	2.54889	3.8689	3.9398	2.02465
42.2861	4.63641	2.66434	4.62746	2.66515	3.00402	2.54783	3.8655	3.93971	2.02209
42.4569	4.63595	2.66429	4.62673	2.66497	3.00358	2.5468	3.86198	3.93965	2.01955
42.632	4.63552	2.66421	4.6263	2.66485	3.00322	2.54598	3.85847	3.93954	2.01684
42.8018	4.63513	2.66417	4.62575	2.66477	3.00266	2.54511	3.85502	3.93944	2.01415
42.9741	4.63478	2.66404	4.62516	2.66459	3.00216	2.54423	3.85154	3.93933	2.01146
43.1447	4.63423	2.66413	4.62466	2.66434	3.0015	2.54334	3.84792	3.93924	2.00877
43.3139	4.6336	2.66395	4.62409	2.66429	3.00076	2.54239	3.84435	3.93916	2.00606
43.4808	4.63282	2.66378	4.62364	2.66421	3.00018	2.54149	3.84089	3.93902	2.00334
43.6555	4.63215	2.66365	4.62302	2.66417	2.99942	2.54048	3.83739	3.93892	2.00061
43.8215	4.63184	2.66356	4.62234	2.66404	2.99854	2.53942	3.83372	3.93879	1.99789
43.9888	4.63148	2.66325	4.62194	2.66413	2.998	2.53848	3.83012	3.93868	1.99516
44.1566	4.63121	2.66306	4.62159	2.66395	2.99762	2.53756	3.82651	3.93855	1.99238
44.3242	4.63107	2.66283	4.6209	2.66378	2.99701	2.53675	3.82297	3.93844	1.98968
44.4882	4.6306	2.66253	4.62018	2.66365	2.99657	2.53579	3.81928	3.93833	1.98698
44.6541	4.62987	2.66227	4.61964	2.66356	2.99633	2.53482	3.81563	3.93825	1.98425
44.8216	4.62919	2.66208	4.61899	2.66325	2.99611	2.53381	3.81209	3.93815	1.98165
44.9854	4.62853	2.6619	4.61819	2.66306	2.99564	2.53281	3.80833	3.93808	1.97904
45.1518	4.62808	2.66172	4.61759	2.66283	2.99518	2.53172	3.80462	3.93798	1.9764
45.3131	4.62746	2.66166	4.6171	2.66253	2.99479	2.53086	3.80103	3.93788	1.97364
45.4774	4.62673	2.66146	4.6166	2.66227	2.99421	2.53009	3.79735	3.93779	1.97085
45.6398	4.6263	2.66126	4.61606	2.66208	2.99372	2.5292	3.79365	3.93768	1.96793
45.8021	4.62575	2.66106	4.61566	2.6619	2.9933	2.52828	3.79003	3.93761	1.9651
45.9637	4.62516	2.66073	4.61524	2.66172	2.99281	2.52735	3.78622	3.93752	1.96234
46.1251	4.62466	2.66039	4.61478	2.66166	2.99236	2.52623	3.78252	3.93742	1.95958
46.2863	4.62409	2.66018	4.61415	2.66146	2.99175	2.52504	3.77878	3.93732	1.9569
46.4485	4.62364	2.6598	4.61355	2.66126	2.99094	2.52412	3.77503	3.93724	1.95418
46.6085	4.62302	2.65958	4.61294	2.66106	2.99015	2.52321	3.77133	3.93713	1.9514
46.7677	4.62234	2.65946	4.61232	2.66073	2.98936	2.52219	3.76762	3.93704	1.94842
46.9316	4.62194	2.65914	4.61193	2.66039	2.98861	2.52127	3.76395	3.93695	1.94564
47.0885	4.62159	2.65885	4.61142	2.66018	2.988	2.52036	3.76027	3.93684	1.94274
47.2511	4.6209	2.65844	4.61085	2.6598	2.98751	2.51928	3.75635	3.93676	1.93987
47.4089	4.62018	2.658	4.61033	2.65958	2.98721	2.51814	3.75255	3.93664	1.93705
47.568	4.61964	2.65768	4.60971	2.65946	2.98687	2.51715	3.74884	3.93653	1.93425
47.7249	4.61899	2.65719	4.60891	2.65914	2.98639	2.51619	3.74488	3.93641	1.93124
47.8844	4.61819	2.65688	4.60828	2.65885	2.98592	2.51537	3.74105	3.93628	1.92827
48.042	4.61759	2.65661	4.60778	2.65844	2.98565	2.51454	3.73734	3.93617	1.92537
48.1993	4.6171	2.65631	4.60721	2.658	2.98511	2.51366	3.73355	3.93608	1.92249
48.3554	4.6166	2.656	4.60656	2.65768	2.98486	2.51288	3.72974	3.93596	1.91969
48.5175	4.61606	2.65556	4.60603	2.65719	2.98448	2.51187	3.72601	3.93586	1.91699
48.6694	4.61566	2.65498	4.60535	2.65688	2.98416	2.51087	3.72222	3.93575	1.9142
48.825	4.61524	2.65468	4.60453	2.65661	2.98362	2.51	3.71839	3.93564	1.91135
48.9814	4.61478	2.65403	4.6039	2.65631	2.98308	2.50909	3.7146	3.93553	1.90836
49.144	4.61415	2.65347	4.60332	2.656	2.98246	2.50817	3.71068	3.93543	1.90538
49.2965	4.61355	2.65326	4.60264	2.65556	2.98191	2.50747	3.7068	3.93534	1.90243
49.4503	4.61294	2.65292	4.60223	2.65498	2.9814	2.50663	3.70296	3.93526	1.89944
49.6064	4.61232	2.65247	4.60178	2.65468	2.98074	2.50576	3.69911	3.93514	1.89652
49.7628	4.61193	2.65205	4.60115	2.65403	2.98018	2.50483	3.69515	3.93503	1.89357
49.9186	4.61142	2.65151	4.60055	2.65347	2.97968	2.50409	3.69127	3.93492	1.89072
50.0769	4.61085	2.65088	4.60006	2.65326	2.97931	2.50361	3.68745	3.93479	1.88776
50.23	4.61033	2.65037	4.59945	2.65292	2.97886	2.50281	3.68356	3.93468	1.88489
50.3862	4.60971	2.6499	4.59888	2.65247	2.97848	2.50231	3.67957	3.93457	1.88186
50.5388	4.60891	2.64955	4.59821	2.65205	2.97788	2.50188	3.67561	3.93445	1.87893
50.6968	4.60828	2.64896	4.59753	2.65151	2.97725	2.50106	3.67165	3.93434	1.87581
50.8499	4.60778	2.64844	4.59672	2.65088	2.97673	2.5002	3.66757	3.93423	1.87279
51.0043	4.60721	2.64789	4.59594	2.65037	2.97615	2.49967	3.66361	3.93412	1.86983
51.1594	4.60656	2.64729	4.59527	2.6499	2.97553	2.49879	3.65973	3.934	1.86673
51.3129	4.60603	2.64658	4.59467	2.64955	2.97517	2.49808	3.65582	3.93391	1.86375
51.4683	4.60535	2.64623	4.59423	2.64896	2.97457	2.49738	3.65174	3.93381	1.86078
51.6214	4.60453	2.64574	4.59374	2.64844	2.97403	2.49652	3.64773	3.9337	1.85782
51.7782	4.6039	2.6449	4.59311	2.64789	2.97345	2.49564	3.64369	3.9336	1.85474
51.9302	4.60332	2.64426	4.59255	2.64729	2.973	2.49484	3.63966	3.9335	1.85183
52.0848	4.60264	2.6438	4.59192	2.64658	2.97241	2.4941	3.63562	3.93341	1.84877
52.2412	4.60223	2.64307	4.59116	2.64623	2.97213	2.49327	3.63159	3.9333	1.84573
52.3962	4.60178	2.64252	4.59055	2.64574	2.97181	2.49225	3.62761	3.93317	1.84263
52.5506	4.60115	2.64207	4.59008	2.6449	2.9714	2.49119	3.62362	3.93303	1.8396
52.7048	4.60055	2.64146	4.58947	2.64426	2.97085	2.49041	3.61949	3.93292	1.83641
52.8571	4.60006	2.64086	4.589	2.6438	2.97041	2.48956	3.61548	3.93277	1.83318
53.0126	4.59945	2.64026	4.5885	2.64307	2.96998	2.48892	3.61141	3.93265	1.82995
53.1691	4.59888	2.6397	4.5878	2.64252	2.96937	2.48836	3.60721	3.93254	1.82716
53.3238	4.59821	2.63929	4.58696	2.64207	2.96906	2.48781	3.60317	3.93244	1.82394
53.4818	4.59753	2.63877	4.58627	2.64146	2.96879	2.48709	3.59911	3.93234	1.82095
53.6325	4.59672	2.63824	4.5855	2.64086	2.96838	2.48643	3.59487	3.93223	1.81801
53.7879	4.59594	2.63778	4.58489	2.64026	2.96778	2.48571	3.59084	3.93212	1.81481
53.9439	4.59527	2.63723	4.58449	2.6397	2.96736	2.48512	3.58663	3.93204	1.81145
54.0985	4.59467	2.63669	4.58393	2.63929	2.96687	2.48448	3.58233	3.93197	1.80826
54.2541	4.59423	2.63624	4.58325	2.63877	2.96639	2.48382	3.57817	3.93186	1.80504
54.4098	4.59374	2.63572	4.58267	2.63824	2.96597	2.48311	3.57389	3.93175	1.80187
54.5643	4.59311	2.6352	4.5819	2.63778	2.96556	2.4824	3.56971	3.93164	1.79875
54.7213	4.59255	2.63466	4.58113	2.63723	2.96519	2.48172	3.5655	3.93153	1.79547
54.8757	4.59192	2.63406	4.58052	2.63669	2.96462	2.48103	3.56128	3.93139	1.79225
55.0298	4.59116	2.63331	4.57995	2.63624	2.96401	2.48038	3.55705	3.93128	1.78896
55.1875	4.59055	2.63243	4.57946	2.63572	2.96365	2.47967	3.5528	3.93117	1.7857
55.3434	4.59008	2.63178	4.57898	2.6352	2.96313	2.47892	3.54845	3.93105	1.78245
55.4985	4.58947	2.63125	4.5786	2.63466	2.96244	2.47817	3.54421	3.93092	1.77911
55.6542	4.589	2.63083	4.57803	2.63406	2.96211	2.47753	3.53988	3.93079	1.77583
55.8098	4.5885	2.63041	4.57754	2.63331	2.96184	2.47689	3.5355	3.93068	1.77264
55.9668	4.5878	2.63017	4.57692	2.63243	2.96124	2.47629	3.53111	3.93057	1.76956
56.1237	4.58696	2.6298	4.57623	2.63178	2.96064	2.47568	3.52671	3.93045	1.76629
56.2813	4.58627	2.62932	4.57557	2.63125	2.96029	2.47497	3.5223	3.93034	1.76295
56.4386	4.5855	2.62872	4.5749	2.63083	2.95969	2.47406	3.51787	3.93024	1.75982
56.5955	4.58489	2.62826	4.5742	2.63041	2.95911	2.47327	3.51352	3.93015	1.75638
56.754	4.58449	2.62778	4.57371	2.63017	2.95852	2.47256	3.5091	3.93004	1.75283
56.9114	4.58393	2.62729	4.57322	2.6298	2.95814	2.47189	3.50462	3.92992	1.74945
57.0697	4.58325	2.62671	4.57268	2.62932	2.95762	2.47125	3.50024	3.92981	1.74615
57.2271	4.58267	2.62619	4.57228	2.62872	2.95716	2.47094	3.49565	3.92968	1.74267
57.386	4.5819	2.62544	4.57172	2.62826	2.9566	2.47041	3.49106	3.92956	1.73931
57.541	4.58113	2.62481	4.57106	2.62778	2.95603	2.4698	3.4866	3.92943	1.73587
57.6985	4.58052	2.62416	4.57051	2.62729	2.95546	2.46929	3.48189	3.9293	1.73247
57.8563	4.57995	2.62362	4.56987	2.62671	2.95499	2.46878	3.47726	3.92919	1.72904
58.0173	4.57946	2.62311	4.56933	2.62619	2.95435	2.46829	3.47277	3.92905	1.72555
58.1766	4.57898	2.62288	4.56884	2.62544	2.95383	2.46777	3.46801	3.92892	1.72198
58.3366	4.5786	2.62244	4.56841	2.62481	2.95347	2.46729	3.46337	3.92879	1.71842
58.4965	4.57803	2.62194	4.56785	2.62416	2.95309	2.46677	3.45877	3.92868	1.71492
58.6564	4.57754	2.62151	4.56725	2.62362	2.95258	2.46622	3.45394	3.92857	1.71138
58.8159	4.57692	2.621	4.56683	2.62311	2.95213	2.46557	3.44912	3.92847	1.70786
58.9779	4.57623	2.62041	4.5663	2.62288	2.95162	2.46494	3.4444	3.92838	1.70434
59.137	4.57557	2.61988	4.56566	2.62244	2.95118	2.46434	3.43947	3.92828	1.7008
59.2968	4.5749	2.61931	4.56514	2.62194	2.95073	2.46385	3.43461	3.92817	1.69719
59.4603	4.5742	2.61873	4.56477	2.62151	2.9504	2.46324	3.42984	3.92807	1.69351
59.6183	4.57371	2.61822	4.56411	2.621	2.9501	2.46272	3.42491	3.92798	1.68986
59.7797	4.57322	2.61775	4.56352	2.62041	2.94986	2.46219	3.42001	3.92785	1.68625
59.9405	4.57268	2.61732	4.56294	2.61988	2.94964	2.46161	3.41523	3.92775	1.68257
60.1033	4.57228	2.61691	4.56247	2.61931	2.94924	2.46104	3.41028	3.92764	1.67894
60.2652	4.57172	2.61655	4.56185	2.61873	2.94867	2.46062	3.40524	3.92752	1.67524
60.4279	4.57106	2.61604	4.56135	2.61822	2.94827	2.4601	3.40034	3.92737	1.6715
60.5895	4.57051	2.61546	4.56079	2.61775	2.94785	2.45957	3.39525	3.92725	1.66768
60.7505	4.56987	2.61496	4.5602	2.61732	2.94743	2.45917	3.39003	3.92712	1.66381
60.9147	4.56933	2.61454	4.55963	2.61691	2.94709	2.45864	3.38497	3.92699	1.65992
61.0751	4.56884	2.61395	4.5591	2.61655	2.94683	2.45814	3.37978	3.92686	1.65596
61.2381	4.56841	2.61327	4.55862	2.61604	2.94662	2.45762	3.3745	3.92677	1.65202
61.403	4.56785	2.61298	4.55818	2.61546	2.9463	2.45711	3.36935	3.92663	1.64814
61.5662	4.56725	2.61252	4.55777	2.61496	2.94579	2.4566	3.36408	3.9265	1.64418
61.7266	4.56683	2.61205	4.55733	2.61454	2.94545	2.45609	3.35873	3.92636	1.64016
61.8922	4.5663	2.61162	4.55688	2.61395	2.94507	2.45569	3.35328	3.92622	1.63619
62.0546	4.56566	2.61145	4.55637	2.61327	2.94459	2.45521	3.34775	3.92611	1.63207
62.2174	4.56514	2.61099	4.556	2.61298	2.9442	2.4548	3.34225	3.926	1.62794
62.3845	4.56477	2.61058	4.55557	2.61252	2.94393	2.45439	3.33672	3.9259	1.62385
62.5477	4.56411	2.61009	4.55503	2.61205	2.94345	2.45388	3.33117	3.9258	1.61981
62.7135	4.56352	2.60982	4.55446	2.61162	2.94304	2.45342	3.32553	3.92565	1.61562
62.8755	4.56294	2.60942	4.55403	2.61145	2.94272	2.45303	3.31977	3.92551	1.61148
63.0427	4.56247	2.60895	4.55365	2.61099	2.94241	2.45261	3.3139	3.92541	1.60741
63.2081	4.56185	2.60858	4.55334	2.61058	2.94217	2.45222	3.30792	3.9253	1.60318
63.3711	4.56135	2.60825	4.55295	2.61009	2.94198	2.45187	3.30193	3.92519	1.59891
63.5386	4.56079	2.60778	4.5525	2.60982	2.94173	2.45133	3.29608	3.9251	1.59469
63.705	4.5602	2.6074	4.55182	2.60942	2.94139	2.45077	3.29012	3.92497	1.59037
63.8663	4.55963	2.60702	4.55114	2.60895	2.94094	2.44994	3.28411	3.92484	1.58592
64.0365	4.5591	2.60652	4.55059	2.60858	2.94052	2.44889	3.27802	3.9247	1.58146
64.2004	4.55862	2.60611	4.55009	2.60825	2.9402	2.44829	3.27175	3.92457	1.57705
64.3669	4.55818	2.60572	4.54962	2.60778	2.93993	2.44793	3.26553	3.92446	1.57252
64.533	4.55777	2.60532	4.54932	2.6074	2.93975	2.44769	3.25922	3.92435	1.56795
64.7009	4.55733	2.60493	4.54897	2.60702	2.93945	2.44758	3.25284	3.92424	1.56334
64.8687	4.55688	2.60461	4.54835	2.60652	2.93919	2.44771	3.24644	3.92412	1.55867
65.0344	4.55637	2.60417	4.54787	2.60611	2.93919	2.44749	3.2399	3.92397	1.55397
65.203	4.556	2.6037	4.54762	2.60572	2.93914	2.44706	3.2333	3.92384	1.54921
65.3686	4.55557	2.60338	4.5474	2.60532	2.93912	2.4466	3.22666	3.92373	1.54439
65.5362	4.55503	2.60299	4.54701	2.60493	2.93929	2.44629	3.21994	3.9236	1.53955
65.7041	4.55446	2.60259	4.54669	2.60461	2.93933	2.44586	3.21329	3.92351	1.53467
65.8724	4.55403	2.60216	4.54633	2.60417	2.93884	2.44538	3.20637	3.9234	1.52972
66.0368	4.55365	2.60175	4.54581	2.6037	2.93843	2.44495	3.19928	3.92328	1.5247
66.2081	4.55334	2.60116	4.54514	2.60338	2.93782	2.44451	3.1924	3.92317	1.51967
66.3747	4.55295	2.60074	4.54474	2.60299	2.9371	2.4441	3.18508	3.92305	1.51441
66.5388	4.5525	2.60042	4.54441	2.60259	2.93655	2.44382	3.17773	3.92294	1.50924
66.7102	4.55182	2.60027	4.54397	2.60216	2.93617	2.44351	3.1705	3.92284	1.5039
66.8779	4.55114	2.59994	4.54362	2.60175	2.93569	2.44313	3.16294	3.92272	1.49855
67.0448	4.55059	2.59978	4.5433	2.60116	2.93533	2.44276	3.15524	3.9226	1.49322
67.2141	4.55009	2.59956	4.54288	2.60074	2.93508	2.44239	3.14755	3.92248	1.48797
67.3833	4.54962	2.59921	4.54257	2.60042	2.93462	2.44196	3.13964	3.92233	1.48252
67.5512	4.54932	2.59881	4.54207	2.60027	2.93428	2.44168	3.13177	3.92223	1.47703
67.7207	4.54897	2.59861	4.54144	2.59994	2.93402	2.44137	3.12383	3.92211	1.47141
67.8877	4.54835	2.59837	4.54093	2.59978	2.93364	2.44109	3.11577	3.92195	1.46575
68.0551	4.54787	2.59801	4.54055	2.59956	2.93345	2.44079	3.10763	3.9218	1.45999
68.2242	4.54762	2.59774	4.54028	2.59921	2.9332	2.44039	3.0994	3.92167	1.45424
68.3911	4.5474	2.59754	4.54047	2.59881	2.93296	2.44004	3.09097	3.92157	1.44841
68.5622	4.54701	2.59718	4.54065	2.59861	2.93269	2.4398	3.08243	3.92146	1.44256
68.7292	4.54669	2.59678	4.54071	2.59837	2.93252	2.43937	3.07373	3.92136	1.43655
68.9004	4.54633	2.59656	4.54027	2.59801	2.93221	2.43903	3.06493	3.92127	1.43044
69.0693	4.54581	2.59623	4.53968	2.59774	2.93188	2.43869	3.05598	3.92114	1.42429
69.2352	4.54514	2.59591	4.53919	2.59754	2.93154	2.4384	3.04689	3.92103	1.40765
69.4081	4.54474	2.59564	4.53885	2.59718	2.9313	2.43804	3.03774	3.92089	1.40758
69.5746	4.54441	2.59531	4.53851	2.59678	2.93106	2.43777	3.0284	3.92081	1.40749
69.7478	4.54397	2.59501	4.53848	2.59656	2.93079	2.43745	3.01894	3.9207	1.40741
69.9161	4.54362	2.59477	4.53845	2.59623	2.93065	2.43709	3.00942	3.92057	1.40734
70.0887	4.5433	2.59441	4.53811	2.59591	2.93045	2.43668	2.99977	3.92043	1.40729
70.2546	4.54288	2.59413	4.53765	2.59564	2.93019	2.43635	2.99	3.92029	1.40723
70.4271	4.54257	2.59383	4.53698	2.59531	2.92993	2.43605	2.98012	3.92014	1.40717
70.5936	4.54207	2.59356	4.53645	2.59501	2.92979	2.43568	2.97016	3.92	1.4071
70.764	4.54144	2.59336	4.53593	2.59477	2.92961	2.43546	2.95995	3.91988	1.40704
70.9335	4.54093	2.59311	4.53558	2.59441	2.92938	2.43519	2.94967	3.91973	1.40699
71.1028	4.54055	2.59292	4.53495	2.59413	2.92925	2.43483	2.93927	3.91959	1.40693
71.2748	4.54028	2.59282	4.53488	2.59383	2.9291	2.43457	2.92867	3.91946	1.40688
71.4437	4.54047	2.59262	4.53486	2.59356	2.9288	2.43436	2.918	3.91932	1.40685
71.6125	4.54065	2.59238	4.5346	2.59336	2.92855	2.4341	2.90722	3.91918	1.4068
71.7815	4.54071	2.5921	4.53426	2.59311	2.9284	2.43383	2.89635	3.91904	1.40672
71.9525	4.54027	2.5918	4.53407	2.59292	2.92816	2.43362	2.88546	3.91893	1.40667
72.1209	4.53968	2.59148	4.53362	2.59282	2.92781	2.43328	2.8745	3.91883	1.40661
72.2886	4.53919	2.59109	4.53326	2.59262	2.92757	2.43289	2.86343	3.91871	1.40651
72.4581	4.53885	2.59077	4.53284	2.59238	2.92747	2.43264	2.85233	3.9186	1.40644
72.6312	4.53851	2.59052	4.53246	2.5921	2.92733	2.43228	2.84102	3.91851	1.40638
72.7983	4.53848	2.59007	4.53237	2.5918	2.92718	2.432	2.82962	3.91838	1.40628
72.9689	4.53845	2.58933	4.53231	2.59148	2.92703	2.43172	2.8182	3.91826	1.4062
73.1373	4.53811	2.58864	4.53204	2.59109	2.92693	2.43147	2.80669	3.91817	1.40612
73.3095	4.53765	2.58787	4.5317	2.59077	2.92672	2.43122	2.79503	3.91809	1.40606
73.4798	4.53698	2.5873	4.53136	2.59052	2.92642	2.43101	2.78341	3.91798	1.406
73.6479	4.53645	2.58718	4.53066	2.59007	2.9262	2.4307	2.77173	3.91784	1.40592
73.8187	4.53593	2.58733	4.53008	2.58933	2.92606	2.43042	2.75994	3.9177	1.40586
73.9871	4.53558	2.58765	4.5297	2.58864	2.92572	2.43017	2.74816	3.91757	1.40581
74.1555	4.53495	2.588	4.52942	2.58787	2.92563	2.42984	2.73638	3.91745	1.40572
74.3263	4.53488	2.58825	4.52919	2.5873	2.9258	2.42953	2.72463	3.91733	1.40564
74.4959	4.53486	2.58815	4.52933	2.58718	2.92566	2.42932	2.7128	3.91723	1.40561
74.6667	4.5346	2.58806	4.52905	2.58733	2.92547	2.42911	2.70091	3.9171	1.40556
74.8356	4.53426	2.58783	4.52845	2.58765	2.92547	2.42857	2.68905	3.91697	1.40548
75.0049	4.53407	2.58761	4.52802	2.588	2.92554	2.42819	2.67712	3.91682	1.4054
75.1717	4.53362	2.58742	4.52762	2.58825	2.92522	2.42791	2.66537	3.9167	1.40533
75.3437	4.53326	2.58727	4.52724	2.58815	2.92504	2.42765	2.6536	3.91658	1.40525
75.5127	4.53284	2.58718	4.52682	2.58806	2.92495	2.42737	2.64186	3.91644	1.40518
75.6806	4.53246	2.58689	4.52658	2.58783	2.92466	2.42742	2.6302	3.91631	1.40511
75.8514	4.53237	2.58623	4.52614	2.58761	2.92401	2.42731	2.61863	3.91617	1.40504
76.0205	4.53231	2.58555	4.52568	2.58742	2.92372	2.42705	2.60701	3.91603	1.40495
76.1897	4.53204	2.5848	4.52539	2.58727	2.92372	2.42686	2.5955	3.9159	1.40486
76.3577	4.5317	2.5842	4.52541	2.58718	2.92359	2.42662	2.58409	3.91579	1.40478
76.5281	4.53136	2.58407	4.52529	2.58689	2.92353	2.42639	2.57279	3.91566	1.40471
76.6976	4.53066	2.58428	4.5253	2.58623	2.92361	2.42622	2.56157	3.91554	1.40464
76.8671	4.53008	2.5845	4.52513	2.58555	2.92386	2.42602	2.55041	3.91542	1.40456
77.0347	4.5297	2.58493	4.52488	2.5848	2.92392	2.42579	2.53945	3.91532	1.4045
77.2036	4.52942	2.58506	4.52468	2.5842	2.92393	2.42554	2.52859	3.91525	1.4044
77.3734	4.52919	2.58496	4.52449	2.58407	2.92367	2.42521	2.51786	3.91513	1.40437
77.5431	4.52933	2.58482	4.52454	2.58428	2.92327	2.42494	2.50724	3.91501	1.40433
77.7122	4.52905	2.58461	4.5246	2.5845	2.92261	2.42463	2.49672	3.91486	1.40429
77.8792	4.52845	2.58431	4.52427	2.58493	2.92197	2.42437	2.48642	3.91474	1.40422
78.0467	4.52802	2.58364	4.52382	2.58506	2.9219	2.42414	2.47621	3.91462	1.40415
78.2197	4.52762	2.58305	4.52329	2.58496	2.92196	2.42394	2.46609	3.91447	1.40408
78.386	4.52724	2.5827	4.52265	2.58482	2.92179	2.42383	2.45621	3.91434	1.40401
78.5514	4.52682	2.58252	4.52225	2.58461	2.92163	2.42365	2.44641	3.91421	1.40396
78.7233	4.52658	2.58226	4.52182	2.58431	2.92155	2.4235	2.43678	3.91407	1.4039
78.8907	4.52614	2.58242	4.52139	2.58364	2.92108	2.42331	2.4274	3.91391	1.40385
79.0606	4.52568	2.58267	4.52117	2.58305	2.92092	2.42313	2.41813	3.91377	1.40376
79.2288	4.52539	2.58265	4.52112	2.5827	2.92099	2.42286	2.40907	3.91364	1.40365
79.3968	4.52541	2.5825	4.52081	2.58252	2.92092	2.42275	2.40013	3.91352	1.40355
79.5657	4.52529	2.58244	4.52073	2.58226	2.92071	2.42251	2.39133	3.91335	1.40349
79.7324	4.5253	2.58243	4.52094	2.58242	2.92051	2.42233	2.38264	3.91318	1.40343
79.9008	4.52513	2.58219	4.52087	2.58267	2.92024	2.42221	2.37418	3.91306	1.40336
80.0685	4.52488	2.58207	4.52064	2.58265	2.91988	2.42198	2.36602	3.91295	1.40329
80.2354	4.52468	2.582	4.52054	2.5825	2.91982	2.42172	2.35803	3.91283	1.40325
80.4037	4.52449	2.58187	4.52006	2.58244	2.91976	2.42156	2.3501	3.91269	1.40316
80.5724	4.52454	2.58175	4.51939	2.58243	2.91993	2.42137	2.34241	3.91257	1.40307
80.7387	4.5246	2.58161	4.51927	2.58219	2.91999	2.42114	2.33488	3.91244	1.403
80.9098	4.52427	2.58141	4.51888	2.58207	2.92022	2.42096	2.3274	3.91232	1.40295
81.0769	4.52382	2.58114	4.51861	2.582	2.92021	2.42078	2.3201	3.91218	1.4029
81.2459	4.52329	2.58055	4.51858	2.58187	2.92011	2.42057	2.31289	3.91208	1.40284
81.4109	4.52265	2.57977	4.51858	2.58175	2.91978	2.42034	2.30588	3.91197	1.40277
81.5794	4.52225	2.5791	4.51827	2.58161	2.91983	2.42029	2.29908	3.91183	1.40271
81.748	4.52182	2.57839	4.51806	2.58141	2.91976	2.42016	2.29233	3.91168	1.40265
81.9137	4.52139	2.57807	4.51786	2.58114	2.91967	2.41998	2.28558	3.91154	1.40256
82.082	4.52117	2.57826	4.51772	2.58055	2.91953	2.41981	2.27917	3.9114	1.4025
82.2517	4.52112	2.57843	4.51732	2.57977	2.91931	2.41962	2.2728	3.91128	1.40244
82.42	4.52081	2.57834	4.51714	2.5791	2.9188	2.41933	2.26638	3.91116	1.40238
82.5847	4.52073	2.57836	4.51708	2.57839	2.91831	2.41906	2.26026	3.91102	1.40231
82.753	4.52094	2.578	4.51677	2.57807	2.91789	2.41889	2.25433	3.9109	1.40226
82.9223	4.52087	2.57754	4.51636	2.57826	2.9177	2.41866	2.24846	3.91077	1.40218
83.0895	4.52064	2.57761	4.51602	2.57843	2.91748	2.41853	2.2427	3.91065	1.40212
83.2548	4.52054	2.57795	4.5158	2.57834	2.91729	2.41839	2.23706	3.91054	1.40204
83.4234	4.52006	2.57825	4.51555	2.57836	2.91727	2.41827	2.23144	3.91039	1.40196
83.5894	4.51939	2.57853	4.51555	2.578	2.91725	2.41818	2.22602	3.91027	1.40189
83.757	4.51927	2.57882	4.51573	2.57754	2.91712	2.41811	2.2205	3.91015	1.40183
83.9256	4.51888	2.57871	4.51584	2.57761	2.9171	2.41797	2.21513	3.91001	1.40178
84.0916	4.51861	2.57853	4.51588	2.57795	2.91715	2.41788	2.20993	3.90988	1.40171
84.2591	4.51858	2.57843	4.51586	2.57825	2.91713	2.41775	2.20482	3.90975	1.40167
84.4252	4.51858	2.57836	4.5157	2.57853	2.91701	2.41762	2.1998	3.90963	1.40159
84.5921	4.51827	2.57823	4.51551	2.57882	2.91697	2.41745	2.19487	3.90951	1.40153
84.7595	4.51806	2.57819	4.51543	2.57871	2.91686	2.41734	2.18992	3.90938	1.40143
84.9271	4.51786	2.57815	4.51527	2.57853	2.91666	2.41714	2.18501	3.90925	1.40139
85.0922	4.51772	2.57797	4.51529	2.57843	2.91663	2.41698	2.18016	3.90913	1.40132
85.2597	4.51732	2.57786	4.51518	2.57836	2.91679	2.41681	2.17536	3.90898	1.40124
85.426	4.51714	2.57773	4.51488	2.57823	2.91686	2.41662	2.17066	3.90886	1.40116
85.5944	4.51708	2.5776	4.51474	2.57819	2.91708	2.41639	2.16608	3.90872	1.40107
85.7608	4.51677	2.5774	4.51455	2.57815	2.91737	2.41627	2.16166	3.90859	1.40099
85.9278	4.51636	2.57735	4.51442	2.57797	2.91754	2.41618	2.15723	3.90845	1.40089
86.0948	4.51602	2.57721	4.51437	2.57786	2.91763	2.41609	2.15278	3.90831	1.40082
86.2597	4.5158	2.57707	4.51441	2.57773	2.91775	2.41603	2.14857	3.90815	1.40074
86.4266	4.51555	2.577	4.51436	2.5776	2.91777	2.41597	2.14429	3.908	1.40071
86.5928	4.51555	2.57696	4.51408	2.5774	2.91749	2.41583	2.13998	3.90787	1.40061
86.7596	4.51573	2.57675	4.5135	2.57735	2.91701	2.41562	2.13581	3.90774	1.40054
86.9252	4.51584	2.57672	4.51295	2.57721	2.91653	2.41538	2.1317	3.9076	1.40047
87.0933	4.51588	2.57661	4.51288	2.57707	2.91631	2.41526	2.12756	3.90745	1.4004
87.2602	4.51586	2.57646	4.51279	2.577	2.9163	2.41516	2.12359	3.90732	1.40034
87.4259	4.5157	2.57642	4.51265	2.57696	2.91645	2.41513	2.11961	3.90717	1.40029
87.5912	4.51551	2.57632	4.51271	2.57675	2.91648	2.41506	2.11569	3.90704	1.40022
87.7596	4.51543	2.57613	4.51299	2.57672	2.91671	2.41491	2.11185	3.90692	1.40015
87.9253	4.51527	2.57601	4.51302	2.57661	2.91661	2.41473	2.10794	3.90679	1.40008
88.0903	4.51529	2.57585	4.5131	2.57646	2.91635	2.41459	2.10415	3.90665	1.4
88.2578	4.51518	2.57567	4.51334	2.57642	2.91608	2.41432	2.1004	3.9065	1.39995
88.4247	4.51488	2.5756	4.51353	2.57632	2.91612	2.41418	2.09663	3.90638	1.39989
88.5925	4.51474	2.57552	4.51348	2.57613	2.9162	2.41407	2.09295	3.90625	1.39983
88.7574	4.51455	2.57545	4.51328	2.57601	2.91626	2.41391	2.08937	3.90609	1.39976
88.9226	4.51442	2.57529	4.5128	2.57585	2.91619	2.41377	2.08574	3.90596	1.39971
89.0935	4.51437	2.57516	4.5124	2.57567	2.91615	2.41366	2.08216	3.90584	1.39964
89.2564	4.51441	2.57496	4.51218	2.5756	2.91587	2.41355	2.07866	3.90568	1.39958
89.4234	4.51436	2.57482	4.51197	2.57552	2.91528	2.41345	2.07519	3.90555	1.39951
89.5902	4.51408	2.57477	4.51175	2.57545	2.91508	2.41329	2.07173	3.90544	1.39944
89.7565	4.5135	2.57464	4.5119	2.57529	2.91497	2.4132	2.0684	3.9053	1.39937
89.922	4.51295	2.57445	4.5118	2.57516	2.91483	2.41305	2.06507	3.90517	1.39929
90.0887	4.51288	2.57449	4.51138	2.57496	2.91491	2.41283	2.06174	3.90506	1.39922
90.2551	4.51279	2.57429	4.51115	2.57482	2.91527	2.41275	2.05842	3.90495	1.39915
90.4214	4.51265	2.57406	4.51125	2.57477	2.91531	2.41268	2.05518	3.90481	1.39907
90.5878	4.51271	2.57401	4.51125	2.57464	2.9151	2.41254	2.05195	3.90465	1.39897
90.7535	4.51299	2.57386	4.51139	2.57445	2.91512	2.41248	2.04879	3.90452	1.39888
90.9204	4.51302	2.57361	4.51169	2.57449	2.91496	2.41236	2.04564	3.9044	1.3988
91.0843	4.5131	2.57369	4.51187	2.57429	2.91455	2.41216	2.04257	3.90422	1.39873
91.252	4.51334	2.57363	4.51184	2.57406	2.91437	2.41205	2.03947	3.90407	1.39864
91.4184	4.51353	2.57353	4.5118	2.57401	2.91453	2.41189	2.03635	3.90393	1.39855
91.584	4.51348	2.57349	4.5117	2.57386	2.91461	2.41181	2.03324	3.90377	1.3985
91.7518	4.51328	2.57335	4.51157	2.57361	2.9149	2.4117	2.03023	3.9036	1.39842
91.918	4.5128	2.57316	4.51144	2.57369	2.91512	2.41161	2.02736	3.90343	1.39837
92.0836	4.5124	2.57301	4.51127	2.57363	2.91505	2.41151	2.02451	3.90329	1.39832
92.2471	4.51218	2.57296	4.51117	2.57353	2.91493	2.41141	2.0217	3.90316	1.39827
92.4148	4.51197	2.57295	4.5111	2.57349	2.91449	2.41129	2.01896	3.903	1.39819
92.5839	4.51175	2.5729	4.511	2.57335	2.91408	2.41126	2.01624	3.90286	1.39813
92.7473	4.5119	2.57283	4.51094	2.57316	2.91361	2.4112	2.01335	3.90272	1.39805
92.9154	4.5118	2.57284	4.51083	2.57301	2.91322	2.41114	2.01047	3.90256	1.398
93.082	4.51138	2.57279	4.51068	2.57296	2.91315	2.4111	2.00773	3.90242	1.39795
93.2488	4.51115	2.57272	4.51053	2.57295	2.91337	2.41107	2.00496	3.90226	1.39787
93.4121	4.51125	2.57268	4.51046	2.5729	2.91318	2.41099	2.00224	3.90211	1.39781
93.58	4.51125	2.57261	4.51035	2.57283	2.91303	2.41093	1.99956	3.90198	1.39772
93.7458	4.51139	2.57247	4.51037	2.57284	2.91313	2.41082	1.99708	3.90183	1.39763
93.9119	4.51169	2.57237	4.51025	2.57279	2.91298	2.41072	1.99449	3.90167	1.39758
94.0796	4.51187	2.57227	4.51018	2.57272	2.91293	2.41062	1.99189	3.90153	1.39753
94.2455	4.51184	2.57223	4.50993	2.57268	2.91314	2.4105	1.98925	3.90139	1.39748
94.4098	4.5118	2.57218	4.50959	2.57261	2.91338	2.41039	1.98675	3.90126	1.39741
94.5751	4.5117	2.57211	4.50927	2.57247	2.91351	2.41029	1.98406	3.90113	1.39735
94.7429	4.51157	2.57211	4.50906	2.57237	2.91326	2.41019	1.98152	3.90098	1.39728
94.9092	4.51144	2.57202	4.50863	2.57227	2.91291	2.41003	1.97902	3.90085	1.3972
95.0754	4.51127	2.57186	4.50858	2.57223	2.91253	2.40989	1.97663	3.90071	1.3971
95.2408	4.51117	2.57178	4.50843	2.57218	2.91238	2.40983	1.97419	3.90057	1.39702
95.4091	4.5111	2.57176	4.50825	2.57211	2.91232	2.40971	1.97178	3.90042	1.39695
95.5754	4.511	2.57159	4.50809	2.57211	2.91258	2.40965	1.96929	3.90029	1.39686
95.7397	4.51094	2.57161	4.50797	2.57202	2.91256	2.40953	1.96693	3.90015	1.39677
95.9077	4.51083	2.57158	4.50776	2.57186	2.91259	2.40957	1.96454	3.89998	1.39666
96.0747	4.51068	2.57144	4.50768	2.57178	2.91238	2.40951	1.96215	3.89981	1.39659
96.2405	4.51053	2.57131	4.50767	2.57176	2.91223	2.40948	1.95981	3.89966	1.39651
96.4079	4.51046	2.57121	4.50758	2.57159	2.91188	2.40936	1.95759	3.8995	1.39644
96.5751	4.51035	2.57103	4.50767	2.57161	2.91193	2.40927	1.95537	3.89936	1.39638
96.7415	4.51037	2.57088	4.5075	2.57158	2.91219	2.40903	1.95301	3.89919	1.39633
96.9052	4.51025	2.57084	4.50736	2.57144	2.91258	2.40891	1.95077	3.89902	1.39627
97.074	4.51018	2.57083	4.50723	2.57131	2.91273	2.40882	1.94862	3.89886	1.39621
97.2392	4.50993	2.57077	4.50717	2.57121	2.9129	2.40874	1.94642	3.89868	1.39613
97.4043	4.50959	2.57061	4.50695	2.57103	2.91268	2.40872	1.94421	3.89852	1.39606
97.5707	4.50927	2.57061	4.50685	2.57088	2.9122	2.40872	1.94213	3.89839	1.396
97.7388	4.50906	2.57037	4.50676	2.57084	2.91173	2.40865	1.93998	3.89825	1.39592
97.9064	4.50863	2.57022	4.50655	2.57083	2.91149	2.40856	1.93782	3.89807	1.39584
98.0723	4.50858	2.5701	4.50633	2.57077	2.91128	2.40846	1.93572	3.89791	1.39578
98.2376	4.50843	2.57008	4.50636	2.57061	2.91139	2.40842	1.93356	3.89773	1.39572
98.4042	4.50825	2.57002	4.50638	2.57061	2.91184	2.40837	1.93151	3.89758	1.39565
98.5708	4.50809	2.57007	4.50645	2.57037	2.91222	2.40833	1.9294	3.89744	1.39558
98.7379	4.50797	2.56995	4.50645	2.57022	2.91233	2.40835	1.92727	3.89731	1.39551
98.9034	4.50776	2.56981	4.50634	2.5701	2.91269	2.40829	1.92515	3.89716	1.39545
99.0726	4.50768	2.56972	4.50617	2.57008	2.91293	2.40822	1.92302	3.89699	1.39538
99.2391	4.50767	2.56959	4.50608	2.57002	2.91278	2.40818	1.92077	3.89682	1.39531
99.4039	4.50758	2.56944	4.506	2.57007	2.91259	2.40814	1.9187	3.89664	1.39526
99.5693	4.50767	2.56939	4.50585	2.56995	2.91262	2.40797	1.91662	3.8965	1.39518
99.738	4.5075	2.56936	4.50588	2.56981	2.9125	2.40793	1.91466	3.89635	1.39511
99.9035	4.50736	2.56927	4.50586	2.56972	2.91233	2.40782	1.91276	3.89622	1.39505
100.071	4.50723	2.56912	4.50574	2.56959	2.912	2.40778	1.91086	3.89606	1.39498
100.239	4.50717	2.56905	4.50554	2.56944	2.91162	2.40767	1.90903	3.89588	1.3949
100.403	4.50695	2.56899	4.50534	2.56939	2.91128	2.40763	1.90718	3.89571	1.39483
100.571	4.50685	2.56896	4.50524	2.56936	2.91092	2.40756	1.90515	3.89554	1.39474
100.739	4.50676	2.56885	4.50511	2.56927	2.9106	2.40742	1.90329	3.89536	1.39464
100.905	4.50655	2.56883	4.50502	2.56912	2.91053	2.40722	1.90154	3.89519	1.39456
101.071	4.50633	2.56877	4.50521	2.56905	2.91064	2.40711	1.89957	3.895	1.39448
101.238	4.50636	2.56862	4.50554	2.56899	2.91064	2.40711	1.89763	3.89481	1.3944
101.405	4.50638	2.56848	4.5057	2.56896	2.9107	2.40708	1.89582	3.89463	1.39432
101.571	4.50645	2.56844	4.50581	2.56885	2.91083	2.40687	1.89391	3.89444	1.39426
101.739	4.50645	2.56824	4.50593	2.56883	2.91119	2.40678	1.89191	3.89426	1.3942
101.904	4.50634	2.568	4.50583	2.56877	2.91147	2.40681	1.89008	3.89407	1.39413
102.074	4.50617	2.56796	4.50552	2.56862	2.91161	2.40668	1.88819	3.8939	1.39403
102.239	4.50608	2.56788	4.50518	2.56848	2.91179	2.40668	1.88631	3.89371	1.39399
102.407	4.506	2.56756	4.50524	2.56844	2.91194	2.40675	1.88441	3.89359	1.39395
102.573	4.50585	2.56761	4.50534	2.56824	2.91198	2.40675	1.88257	3.89342	1.39388
102.742	4.50588	2.56776	4.5052	2.568	2.91201	2.40662	1.88077	3.89327	1.39381
102.909	4.50586	2.56775	4.50537	2.56796	2.91206	2.40641	1.87902	3.89311	1.39377
103.074	4.50574	2.56771	4.50548	2.56788	2.91214	2.40622	1.87723	3.89295	1.39372
103.239	4.50554	2.56796	4.50548	2.56756	2.91222	2.40622	1.8754	3.89278	1.39362
103.409	4.50534	2.56791	4.50553	2.56761	2.91188	2.40614	1.87364	3.89263	1.39354
103.576	4.50524	2.56762	4.50573	2.56776	2.91157	2.40608	1.87183	3.89247	1.39347
103.741	4.50511	2.56739	4.50577	2.56775	2.91147	2.40607	1.87001	3.8923	1.39338
103.911	4.50502	2.56735	4.50587	2.56771	2.91137	2.40602	1.86825	3.89213	1.39331
104.076	4.50521	2.56727	4.50561	2.56796	2.91099	2.40598	1.86654	3.89192	1.39327
104.242	4.50554	2.5673	4.50531	2.56791	2.91095	2.40583	1.86478	3.89174	1.39318
104.408	4.5057	2.56738	4.50498	2.56762	2.91095	2.40574	1.86296	3.89157	1.3931
104.576	4.50581	2.56738	4.50473	2.56739	2.91078	2.40574	1.86117	3.89138	1.39302
104.744	4.50593	2.56738	4.50456	2.56735	2.91051	2.40568	1.85934	3.8912	1.39294
104.913	4.50583	2.56726	4.50457	2.56727	2.9107	2.40563	1.85763	3.89104	1.39287
105.076	4.50552	2.5668	4.50453	2.5673	2.911	2.40569	1.85598	3.89084	1.39281
105.246	4.50518	2.56673	4.50457	2.56738	2.91111	2.40569	1.85436	3.89064	1.39276
105.412	4.50524	2.56673	4.50462	2.56738	2.91101	2.40565	1.85281	3.89046	1.39273
105.58	4.50534	2.56661	4.50448	2.56738	2.91094	2.40555	1.85115	3.89027	1.39263
105.747	4.5052	2.56649	4.50439	2.56726	2.91072	2.40549	1.84947	3.8901	1.39255
105.916	4.50537	2.56666	4.50422	2.5668	2.91061	2.40536	1.84773	3.88991	1.39251
106.082	4.50548	2.56666	4.50408	2.56673	2.91059	2.40516	1.84597	3.88973	1.39245
106.251	4.50548	2.5666	4.50391	2.56673	2.91068	2.40512	1.84425	3.88954	1.39239
106.415	4.50553	2.56654	4.50396	2.56661	2.9108	2.40508	1.84256	3.88935	1.39232
106.581	4.50573	2.56651	4.50392	2.56649	2.91065	2.40507	1.84091	3.88915	1.39227
106.749	4.50577	2.56648	4.50409	2.56666	2.91044	2.40515	1.83928	3.88898	1.3922
106.916	4.50587	2.56625	4.50415	2.56666	2.9103	2.40524	1.83764	3.88884	1.39214
107.083	4.50561	2.56584	4.50425	2.5666	2.91026	2.40524	1.83591	3.88868	1.39206
107.249	4.50531	2.56552	4.50428	2.56654	2.91007	2.40514	1.83436	3.88849	1.392
107.419	4.50498	2.56534	4.50428	2.56651	2.91007	2.40507	1.83268	3.88828	1.39196
107.586	4.50473	2.56507	4.5043	2.56648	2.91005	2.405	1.83098	3.88812	1.39188
107.754	4.50456	2.56497	4.50421	2.56625	2.90987	2.40482	1.82934	3.88795	1.39179
107.919	4.50457	2.56511	4.50399	2.56584	2.90973	2.40474	1.82773	3.88777	1.39173
108.086	4.50453	2.56497	4.5038	2.56552	2.90965	2.40473	1.82602	3.8876	1.39168
108.254	4.50457	2.56492	4.50365	2.56534	2.90966	2.40464	1.82448	3.88741	1.39157
108.421	4.50462	2.5649	4.50362	2.56507	2.90944	2.40459	1.82299	3.8872	1.39148
108.589	4.50448	2.56471	4.50394	2.56497	2.90936	2.40462	1.82145	3.88702	1.39138
108.758	4.50439	2.56466	4.50427	2.56511	2.90931	2.40455	1.81996	3.88684	1.3913
108.922	4.50422	2.5648	4.50463	2.56497	2.90937	2.40447	1.81837	3.88669	1.39123
109.09	4.50408	2.56489	4.50489	2.56492	2.90939	2.40439	1.81671	3.88652	1.39113
109.257	4.50391	2.56502	4.50499	2.5649	2.90948	2.40436	1.81524	3.88631	1.39108
109.427	4.50396	2.56529	4.50499	2.56471	2.90967	2.4043	1.81358	3.88612	1.39101
109.591	4.50392	2.56523	4.50504	2.56466	2.90976	2.40427	1.81188	3.88591	1.39094
109.758	4.50409	2.56539	4.50503	2.5648	2.90976	2.40428	1.81036	3.88571	1.39087
109.929	4.50415	2.56541	4.50516	2.56489	2.90978	2.40425	1.80876	3.88555	1.39082
110.095	4.50425	2.56543	4.50513	2.56502	2.90984	2.40411	1.80707	3.88536	1.39075
110.263	4.50428	2.56525	4.50498	2.56529	2.90966	2.40403	1.80559	3.88513	1.3907
110.428	4.50428	2.56518	4.50476	2.56523	2.90972	2.40392	1.80404	3.88493	1.39067
110.595	4.5043	2.56509	4.50451	2.56539	2.9099	2.40381	1.80254	3.88472	1.39061
110.763	4.50421	2.56494	4.50443	2.56541	2.90995	2.40369	1.80105	3.88454	1.39054
110.929	4.50399	2.56464	4.50452	2.56543	2.90975	2.40368	1.79953	3.88433	1.39046
111.098	4.5038	2.56443	4.50453	2.56525	2.90991	2.40365	1.79806	3.88412	1.39039
111.267	4.50365	2.56445	4.50463	2.56518	2.90983	2.40365	1.79661	3.88394	1.3903
111.433	4.50362	2.56439	4.5048	2.56509	2.90947	2.40367	1.79508	3.88375	1.39021
111.602	4.50394	2.56426	4.50468	2.56494	2.90942	2.4037	1.79354	3.88353	1.39015
111.766	4.50427	2.56426	4.50443	2.56464	2.90957	2.40374	1.79194	3.88331	1.39008
111.934	4.50463	2.56427	4.50437	2.56443	2.90966	2.40375	1.7904	3.88313	1.39001
112.101	4.50489	2.56403	4.50423	2.56445	2.90969	2.4038	1.78893	3.88292	1.38991
112.273	4.50499	2.5637	4.5041	2.56439	2.9098	2.40382	1.78749	3.88271	1.38983
112.435	4.50499	2.56359	4.5042	2.56426	2.90983	2.40367	1.78602	3.88251	1.38976
112.605	4.50504	2.56358	4.50425	2.56426	2.90968	2.40365	1.78459	3.88232	1.38969
112.772	4.50503	2.56367	4.50418	2.56427	2.90928	2.40357	1.78312	3.88214	1.38962
112.94	4.50516	2.56391	4.50422	2.56403	2.90907	2.40352	1.78166	3.88196	1.38955
113.106	4.50513	2.56397	4.50422	2.5637	2.90902	2.40342	1.78017	3.88177	1.38951
113.272	4.50498	2.56392	4.50404	2.56359	2.90888	2.40346	1.77871	3.88161	1.38942
113.439	4.50476	2.56375	4.50396	2.56358	2.90892	2.40338	1.77723	3.88143	1.38934
113.605	4.50451	2.56349	4.50394	2.56367	2.90897	2.40329	1.77582	3.88121	1.38926
113.773	4.50443	2.56335	4.50398	2.56391	2.90891	2.40321	1.77432	3.881	1.3892
113.942	4.50452	2.56317	4.50385	2.56397	2.90901	2.40314	1.7729	3.8808	1.38912
114.109	4.50453	2.56314	4.50364	2.56392	2.90905	2.40304	1.77153	3.88058	1.38902
114.275	4.50463	2.56328	4.50364	2.56375	2.90898	2.40296	1.77014	3.88037	1.38895
114.441	4.5048	2.56322	4.50362	2.56349	2.90897	2.40295	1.76867	3.88017	1.38888
114.61	4.50468	2.56306	4.50349	2.56335	2.90894	2.40297	1.76732	3.87993	1.3888
114.776	4.50443	2.56315	4.50345	2.56317	2.90888	2.40299	1.76584	3.87971	1.38869
114.945	4.50437	2.56305	4.5034	2.56314	2.90885	2.40293	1.7644	3.87946	1.3886
115.112	4.50423	2.56261	4.5033	2.56328	2.90908	2.40292	1.76291	3.87923	1.38853
115.277	4.5041	2.56249	4.50319	2.56322	2.90931	2.40293	1.76138	3.87902	1.38847
115.446	4.5042	2.56238	4.50299	2.56306	2.90942	2.40286	1.7599	3.87883	1.38839
115.613	4.50425	2.5621	4.50295	2.56315	2.90934	2.40282	1.75848	3.87863	1.38831
115.78	4.50418	2.56197	4.50316	2.56305	2.90917	2.40281	1.75701	3.87843	1.38827
115.948	4.50422	2.56218	4.50332	2.56261	2.90906	2.40274	1.75565	3.8782	1.38818
116.115	4.50422	2.56229	4.50349	2.56249	2.90907	2.40265	1.75439	3.878	1.38812
116.28	4.50404	2.56229	4.50359	2.56238	2.90904	2.40266	1.75295	3.8778	1.38805
116.447	4.50396	2.56228	4.50362	2.5621	2.90905	2.40263	1.75149	3.87756	1.38799
116.617	4.50394	2.56213	4.50354	2.56197	2.90915	2.40266	1.75003	3.87735	1.38793
116.785	4.50398	2.5619	4.5034	2.56218	2.90912	2.40263	1.74862	3.87713	1.38786
116.951	4.50385	2.56171	4.50326	2.56229	2.90905	2.40268	1.74716	3.87691	1.38778
117.119	4.50364	2.56165	4.50329	2.56229	2.90896	2.40256	1.74576	3.87667	1.38771
117.284	4.50364	2.56177	4.50336	2.56228	2.90884	2.40253	1.74451	3.87644	1.38765
117.451	4.50362	2.56184	4.50347	2.56213	2.90889	2.4025	1.74321	3.87623	1.38755
117.617	4.50349	2.56184	4.50354	2.5619	2.90882	2.40244	1.74175	3.87602	1.3875
117.785	4.50345	2.56181	4.50361	2.56171	2.90875	2.40233	1.7404	3.87582	1.38741
117.953	4.5034	2.56171	4.50364	2.56165	2.90899	2.40233	1.73895	3.87562	1.38734
118.12	4.5033	2.56164	4.50354	2.56177	2.90901	2.40218	1.73741	3.87543	1.38728
118.286	4.50319	2.56172	4.50341	2.56184	2.90887	2.40212	1.73604	3.87523	1.38722
118.456	4.50299	2.56168	4.50325	2.56184	2.90895	2.40206	1.73457	3.87505	1.38718
118.62	4.50295	2.56167	4.50312	2.56181	2.90893	2.40203	1.73308	3.87486	1.38713
118.789	4.50316	2.56165	4.50309	2.56171	2.90867	2.40189	1.73173	3.87466	1.38706
118.955	4.50332	2.56151	4.50299	2.56164	2.90868	2.4018	1.73029	3.87446	1.38696
119.122	4.50349	2.56136	4.50297	2.56172	2.9087	2.40172	1.72887	3.87426	1.38689
119.289	4.50359	2.56142	4.50308	2.56168	2.90849	2.4017	1.72753	3.87405	1.38679
119.454	4.50362	2.56155	4.50318	2.56167	2.90846	2.4017	1.72615	3.87382	1.38672
119.622	4.50354	2.56162	4.50324	2.56165	2.90848	2.40167	1.72483	3.87359	1.38664
119.79	4.5034	2.56155	4.50321	2.56151	2.90853	2.40178	1.72349	3.87337	1.38655
119.956	4.50326	2.56158	4.5033	2.56136	2.90861	2.40178	1.72211	3.87317	1.38647
120.121	4.50329	2.56152	4.50335	2.56142	2.90861	2.40171	1.72078	3.87296	1.38639
120.29	4.50336	2.56127	4.50334	2.56155	2.90854	2.4017	1.71941	3.87277	1.3863
120.457	4.50347	2.56102	4.50335	2.56162	2.90851	2.40167	1.71797	3.87255	1.38621
120.626	4.50354	2.56095	4.50351	2.56155	2.9083	2.4015	1.71661	3.87231	1.38617
120.792	4.50361	2.5608	4.50349	2.56158	2.90818	2.40147	1.71524	3.87208	1.38614
120.957	4.50364	2.56088	4.5034	2.56152	2.90813	2.40145	1.71393	3.87184	1.38609
121.125	4.50354	2.56101	4.50337	2.56127	2.90804	2.40136	1.71265	3.87163	1.38604
121.291	4.50341	2.56103	4.50331	2.56102	2.90804	2.40136	1.71133	3.87142	1.38599
121.459	4.50325	2.56112	4.5033	2.56095	2.90813	2.40141	1.70999	3.87123	1.38595
121.627	4.50312	2.56112	4.50328	2.5608	2.90815	2.40144	1.70863	3.87101	1.38588
121.793	4.50309	2.56086	4.50322	2.56088	2.90827	2.40149	1.70713	3.87077	1.38582
121.96	4.50299	2.56073	4.50321	2.56101	2.90833	2.40149	1.70572	3.87053	1.38575
122.128	4.50297	2.56057	4.50311	2.56103	2.90856	2.40148	1.70435	3.87032	1.38568
122.294	4.50308	2.56039	4.50313	2.56112	2.90881	2.40148	1.70304	3.87012	1.3856
122.462	4.50318	2.56037	4.50321	2.56112	2.90874	2.40143	1.70166	3.86992	1.38552
122.627	4.50324	2.56032	4.50319	2.56086	2.90885	2.40134	1.70035	3.86972	1.38546
122.795	4.50321	2.56038	4.50316	2.56073	2.9089	2.4013	1.69895	3.86951	1.38537
122.963	4.5033	2.56051	4.5032	2.56057	2.90876	2.40126	1.69758	3.8693	1.38532
123.129	4.50335	2.56053	4.50305	2.56039	2.90873	2.40127	1.69622	3.86908	1.38526
123.294	4.50334	2.5607	4.50303	2.56037	2.90896	2.4013	1.69474	3.86884	1.38518
123.462	4.50335	2.56076	4.50297	2.56032	2.90886	2.40131	1.69339	3.86864	1.38512
123.629	4.50351	2.56067	4.5029	2.56038	2.90878	2.40125	1.69204	3.86844	1.38507
123.795	4.50349	2.56065	4.50288	2.56051	2.90865	2.40124	1.69055	3.86826	1.385
123.96	4.5034	2.56062	4.50282	2.56053	2.90828	2.40114	1.68915	3.86804	1.38492
124.129	4.50337	2.56043	4.50279	2.5607	2.90813	2.40098	1.68788	3.86782	1.38484
124.297	4.50331	2.56027	4.50287	2.56076	2.90809	2.40093	1.68655	3.86761	1.38475
124.463	4.5033	2.56021	4.50282	2.56067	2.90807	2.40093	1.68531	3.86738	1.38467
124.63	4.50328	2.56037	4.50277	2.56065	2.90833	2.40085	1.68401	3.86714	1.38456
124.797	4.50322	2.56048	4.50266	2.56062	2.90844	2.40088	1.68268	3.86691	1.38444
124.963	4.50321	2.5606	4.50248	2.56043	2.90858	2.40091	1.68145	3.86672	1.38435
125.13	4.50311	2.56079	4.50223	2.56027	2.90862	2.40082	1.6801	3.8665	1.38423
125.296	4.50313	2.56089	4.50216	2.56021	2.9086	2.4007	1.67876	3.86628	1.38415
125.463	4.50321	2.56076	4.50215	2.56037	2.90865	2.40034	1.67755	3.86607	1.38408
125.63	4.50319	2.56066	4.50228	2.56048	2.90878	2.39979	1.67626	3.86587	1.38402
125.797	4.50316	2.56063	4.50229	2.5606	2.90889	2.39962	1.67487	3.86564	1.38393
125.964	4.5032	2.56069	4.50239	2.56079	2.90898	2.39969	1.67353	3.86544	1.38386
126.128	4.50305	2.56059	4.50237	2.56089	2.90908	2.39976	1.67224	3.86525	1.38379
126.296	4.50303	2.56064	4.50234	2.56076	2.9089	2.40016	1.67097	3.86504	1.38373
126.464	4.50297	2.56056	4.50232	2.56066	2.90886	2.40059	1.66968	3.86485	1.38366
126.63	4.5029	2.56029	4.50227	2.56063	2.90869	2.40057	1.66831	3.86463	1.3836
126.798	4.50288	2.55998	4.50213	2.56069	2.90852	2.40055	1.66712	3.86442	1.38351
126.967	4.50282	2.55983	4.50189	2.56059	2.90838	2.40061	1.66573	3.86423	1.38341
127.132	4.50279	2.55964	4.50165	2.56064	2.90838	2.40051	1.66436	3.86401	1.38332
127.299	4.50287	2.55958	4.5015	2.56056	2.90833	2.40056	1.66314	3.86376	1.38326
127.465	4.50282	2.55968	4.50146	2.56029	2.90832	2.40068	1.662	3.86356	1.3832
127.631	4.50277	2.55977	4.50137	2.55998	2.90841	2.40066	1.66066	3.86336	1.38314
127.799	4.50266	2.55972	4.50122	2.55983	2.90862	2.40049	1.65938	3.86314	1.38309
127.966	4.50248	2.55968	4.50102	2.55964	2.90878	2.40048	1.6581	3.86293	1.38304
128.131	4.50223	2.55952	4.50088	2.55958	2.90883	2.40033	1.65675	3.86272	1.38298
128.298	4.50216	2.55935	4.50094	2.55968	2.90876	2.40006	1.65536	3.86248	1.38293
128.466	4.50215	2.55912	4.50102	2.55977	2.90874	2.40001	1.65407	3.86225	1.38289
128.634	4.50228	2.55899	4.50111	2.55972	2.90863	2.39988	1.65288	3.86201	1.38282
128.798	4.50229	2.55891	4.50131	2.55968	2.9086	2.39974	1.65163	3.86179	1.38279
128.964	4.50239	2.55911	4.50132	2.55952	2.90872	2.39961	1.65043	3.86159	1.38272
129.132	4.50237	2.55904	4.50116	2.55935	2.90864	2.39972	1.64925	3.86137	1.38266
129.298	4.50234	2.55901	4.50102	2.55912	2.90879	2.39984	1.64803	3.86115	1.3826
129.466	4.50232	2.55898	4.50085	2.55899	2.90882	2.39997	1.6468	3.86091	1.38253
129.634	4.50227	2.55886	4.50067	2.55891	2.90862	2.40007	1.64548	3.86069	1.38246
129.799	4.50213	2.55876	4.50067	2.55911	2.9085	2.40018	1.64408	3.86045	1.38239
129.968	4.50189	2.55865	4.50053	2.55904	2.90858	2.40017	1.64277	3.86024	1.38231
130.132	4.50165	2.55874	4.50035	2.55901	2.90845	2.40002	1.64145	3.86003	1.38222
130.3	4.5015	2.55881	4.50038	2.55898	2.90831	2.40003	1.64014	3.85981	1.38217
130.468	4.50146	2.55882	4.50038	2.55886	2.90824	2.40005	1.6389	3.85959	1.38208
130.636	4.50137	2.55869	4.50024	2.55876	2.90811	2.40013	1.63765	3.85937	1.38201
130.801	4.50122	2.55858	4.5004	2.55865	2.90798	2.40028	1.63646	3.85915	1.38194
130.969	4.50102	2.55846	4.50044	2.55874	2.90816	2.40029	1.63529	3.85893	1.38186
131.136	4.50088	2.55852	4.50049	2.55881	2.90846	2.40029	1.63403	3.85873	1.38179
131.303	4.50094	2.55853	4.50061	2.55882	2.9085	2.4002	1.63279	3.85853	1.38175
131.469	4.50102	2.55864	4.50065	2.55869	2.90853	2.40013	1.63165	3.85835	1.38166
131.633	4.50111	2.55883	4.50041	2.55858	2.90862	2.40005	1.6304	3.85813	1.38158
131.801	4.50131	2.55889	4.50037	2.55846	2.90863	2.39997	1.62912	3.85792	1.38153
131.969	4.50132	2.5588	4.50025	2.55852	2.90861	2.3999	1.62782	3.85771	1.38148
132.135	4.50116	2.55874	4.50016	2.55853	2.90869	2.39985	1.62651	3.8575	1.3814
132.301	4.50102	2.55866	4.50005	2.55864	2.90881	2.39982	1.62527	3.85729	1.38133
132.469	4.50085	2.55855	4.49997	2.55883	2.9088	2.39978	1.62401	3.85708	1.38127
132.635	4.50067	2.55846	4.5	2.55889	2.90855	2.39973	1.62271	3.85685	1.3812
132.802	4.50067	2.55847	4.50005	2.5588	2.90857	2.39968	1.6215	3.85664	1.38113
132.966	4.50053	2.55839	4.49988	2.55874	2.90854	2.3996	1.62039	3.85645	1.38105
133.133	4.50035	2.55833	4.49977	2.55866	2.90831	2.39948	1.61936	3.85624	1.38099
133.298	4.50038	2.55841	4.49967	2.55855	2.90837	2.39934	1.61808	3.85604	1.38094
133.469	4.50038	2.55848	4.49957	2.55846	2.90845	2.39925	1.61688	3.85582	1.38088
133.634	4.50024	2.55853	4.49948	2.55847	2.90828	2.39925	1.61579	3.85562	1.38082
133.8	4.5004	2.55863	4.49949	2.55839	2.90831	2.39917	1.61417	3.85541	1.38077
133.968	4.50044	2.55854	4.49958	2.55833	2.90834	2.39919	1.61258	3.85522	1.38072
134.136	4.50049	2.55842	4.49957	2.55841	2.90807	2.39922	1.61153	3.85501	1.38065
134.301	4.50061	2.55811	4.49949	2.55848	2.90806	2.39914	1.61029	3.85481	1.38061
134.466	4.50065	2.55788	4.49947	2.55853	2.90817	2.39911	1.60903	3.85461	1.38055
134.634	4.50041	2.55782	4.49942	2.55863	2.90829	2.39923	1.60817	3.85437	1.38049
134.799	4.50037	2.55779	4.49927	2.55854	2.90857	2.39935	1.60696	3.85413	1.38046
134.966	4.50025	2.5578	4.49921	2.55842	2.90876	2.39946	1.6058	3.85391	1.38041
135.133	4.50016	2.55802	4.49916	2.55811	2.90879	2.39961	1.60452	3.85371	1.38032
135.3	4.50005	2.55808	4.49911	2.55788	2.9089	2.39956	1.60318	3.8535	1.38025
135.466	4.49997	2.55793	4.49902	2.55782	2.9087	2.3995	1.60199	3.85329	1.38019
135.633	4.5	2.55782	4.499	2.55779	2.90865	2.39932	1.60076	3.85309	1.38012
135.8	4.50005	2.55772	4.49898	2.5578	2.9086	2.39911	1.59935	3.85289	1.38006
135.966	4.49988	2.55774	4.49908	2.55802	2.90839	2.39909	1.59822	3.85268	1.38
136.131	4.49977	2.55766	4.49922	2.55808	2.90835	2.39912	1.59695	3.85245	1.37993
136.297	4.49967	2.55775	4.49937	2.55793	2.90844	2.39898	1.59577	3.85226	1.37988
136.464	4.49957	2.55776	4.49965	2.55782	2.90827	2.39902	1.59461	3.85209	1.37979
136.632	4.49948	2.55762	4.49971	2.55772	2.90835	2.39917	1.59332	3.85191	1.37973
136.796	4.49949	2.5574	4.49982	2.55774	2.90856	2.3991	1.59213	3.8517	1.37969
136.964	4.49958	2.55736	4.50001	2.55766	2.9084	2.39911	1.59089	3.85149	1.37963
137.132	4.49957	2.55723	4.50019	2.55775	2.90834	2.39925	1.58955	3.85128	1.37957
137.297	4.49949	2.55708	4.50033	2.55776	2.90853	2.3993	1.58841	3.85105	1.37953
137.464	4.49947	2.55699	4.50067	2.55762	2.90855	2.39918	1.58713	3.85083	1.37946
137.629	4.49942	2.55689	4.50079	2.5574	2.90847	2.39916	1.5858	3.8506	1.37938
137.795	4.49927	2.55667	4.50089	2.55736	2.9084	2.39917	1.58467	3.85039	1.37931
137.961	4.49921	2.55654	4.50094	2.55723	2.90846	2.39901	1.58336	3.85019	1.37925
138.131	4.49916	2.5565	4.50088	2.55708	2.90841	2.39889	1.58215	3.84996	1.37921
138.296	4.49911	2.55641	4.50078	2.55699	2.90833	2.3989	1.58099	3.84974	1.37914
138.465	4.49902	2.55634	4.50045	2.55689	2.90831	2.39881	1.57963	3.84952	1.37908
138.631	4.499	2.55636	4.5	2.55667	2.90832	2.39871	1.5783	3.84931	1.37903
138.797	4.49898	2.55629	4.4998	2.55654	2.90802	2.39866	1.57713	3.8491	1.37896
138.962	4.49908	2.55623	4.49969	2.5565	2.90772	2.39856	1.5758	3.84891	1.3789
139.132	4.49922	2.55626	4.49949	2.55641	2.90762	2.39849	1.57466	3.84869	1.37884
139.296	4.49937	2.55624	4.49943	2.55634	2.90738	2.39839	1.57361	3.84851	1.3788
139.462	4.49965	2.55615	4.49933	2.55636	2.90739	2.39838	1.57255	3.84832	1.37877
139.63	4.49971	2.55621	4.49906	2.55629	2.9076	2.39836	1.57142	3.8481	1.3787
139.798	4.49982	2.55626	4.49875	2.55623	2.90774	2.39817	1.57012	3.84788	1.37863
139.966	4.50001	2.55627	4.4986	2.55626	2.9077	2.39802	1.56875	3.84767	1.37855
140.129	4.50019	2.55623	4.49847	2.55624	2.90764	2.39793	1.56753	3.84748	1.37849
140.297	4.50033	2.55631	4.49837	2.55615	2.90738	2.3979	1.5662	3.84731	1.37844
140.464	4.50067	2.55627	4.49839	2.55621	2.90734	2.39786	1.56495	3.84712	1.37838
140.628	4.50079	2.55617	4.49831	2.55626	2.90739	2.39798	1.56377	3.84691	1.37831
140.798	4.50089	2.55612	4.49833	2.55627	2.90742	2.398	1.56262	3.84672	1.37826
140.962	4.50094	2.55602	4.49847	2.55623	2.90764	2.39803	1.56136	3.84651	1.37819
141.13	4.50088	2.55587	4.49848	2.55631	2.90783	2.39791	1.56012	3.84628	1.37814
141.297	4.50078	2.55564	4.4985	2.55627	2.90772	2.3979	1.55891	3.84609	1.37809
141.463	4.50045	2.55557	4.49842	2.55617	2.90761	2.39792	1.55778	3.84589	1.37803
141.628	4.5	2.55557	4.49826	2.55612	2.90754	2.39778	1.55652	3.84572	1.378
141.796	4.4998	2.5556	4.49817	2.55602	2.90759	2.39773	1.55536	3.8455	1.37795
141.963	4.49969	2.55548	4.49812	2.55587	2.90761	2.39765	1.55417	3.84526	1.3779
142.13	4.49949	2.55559	4.49811	2.55564	2.90763	2.39753	1.55293	3.84504	1.37784
142.296	4.49943	2.55558	4.49813	2.55557	2.90746	2.39743	1.55171	3.84484	1.37779
142.463	4.49933	2.55546	4.49804	2.55557	2.90744	2.39754	1.55048	3.84463	1.37772
142.63	4.49906	2.55528	4.49805	2.5556	2.90732	2.39767	1.54927	3.84443	1.37766
142.797	4.49875	2.55542	4.49799	2.55548	2.90707	2.3977	1.54806	3.84425	1.37758
142.962	4.4986	2.55549	4.49783	2.55559	2.90702	2.39782	1.54682	3.84406	1.37752
143.128	4.49847	2.55547	4.49785	2.55558	2.90724	2.39775	1.54562	3.84386	1.37745
143.296	4.49837	2.55568	4.49783	2.55546	2.90727	2.39771	1.5445	3.84366	1.3774
143.46	4.49839	2.5558	4.49774	2.55528	2.90738	2.39743	1.54322	3.84347	1.37734
143.629	4.49831	2.55576	4.49776	2.55542	2.90749	2.39736	1.54208	3.84327	1.37727
143.794	4.49833	2.55559	4.49759	2.55549	2.90746	2.39732	1.54091	3.84306	1.37719
143.963	4.49847	2.55556	4.49746	2.55547	2.90724	2.3974	1.53967	3.84286	1.37715
144.128	4.49848	2.55533	4.49745	2.55568	2.9072	2.39744	1.53841	3.84267	1.3771
144.296	4.4985	2.55533	4.49735	2.5558	2.90709	2.39755	1.53716	3.84247	1.37705
144.462	4.49842	2.55529	4.4973	2.55576	2.9069	2.39747	1.53574	3.84225	1.37699
144.63	4.49826	2.55525	4.49736	2.55559	2.90684	2.39738	1.53442	3.84204	1.37694
144.796	4.49817	2.55519	4.49741	2.55556	2.907	2.39732	1.53321	3.84186	1.37691
144.96	4.49812	2.55526	4.4975	2.55533	2.90693	2.39719	1.53191	3.84164	1.37685
145.126	4.49811	2.55507	4.4975	2.55533	2.90706	2.3971	1.53079	3.8414	1.3768
145.294	4.49813	2.55486	4.4975	2.55529	2.90718	2.39714	1.52977	3.84119	1.37675
145.461	4.49804	2.55469	4.49751	2.55525	2.90728	2.39709	1.52857	3.84101	1.37668
145.628	4.49805	2.55449	4.4973	2.55519	2.90724	2.39695	1.52729	3.84082	1.3766
145.792	4.49799	2.55424	4.49721	2.55526	2.90732	2.39687	1.52613	3.84061	1.37656
145.96	4.49783	2.55413	4.49715	2.55507	2.90726	2.39678	1.52492	3.84041	1.37653
146.126	4.49785	2.55415	4.49702	2.55486	2.90724	2.39665	1.52367	3.8402	1.3765
146.293	4.49783	2.55417	4.4971	2.55469	2.90721	2.39663	1.52253	3.83998	1.37644
146.46	4.49774	2.55421	4.49713	2.55449	2.90717	2.39664	1.52141	3.83976	1.37636
146.624	4.49776	2.55426	4.49707	2.55424	2.907	2.39658	1.52024	3.83959	1.37631
146.794	4.49759	2.55432	4.49708	2.55413	2.90691	2.39645	1.51905	3.83942	1.37624
146.96	4.49746	2.55437	4.49715	2.55415	2.90707	2.39642	1.51783	3.83924	1.37619
147.126	4.49745	2.55445	4.4972	2.55417	2.9072	2.39635	1.51661	3.83902	1.37616
147.293	4.49735	2.55467	4.49728	2.55421	2.90723	2.39648	1.51538	3.8388	1.37613
147.458	4.4973	2.55477	4.49723	2.55426	2.9074	2.39665	1.51417	3.8386	1.37607
147.628	4.49736	2.55479	4.49716	2.55432	2.9073	2.3969	1.51299	3.83839	1.37597
147.795	4.49741	2.5547	4.49712	2.55437	2.90708	2.39701	1.51182	3.83818	1.37591
147.959	4.4975	2.55458	4.49715	2.55445	2.90679	2.39697	1.51074	3.83797	1.37584
148.126	4.4975	2.55441	4.49724	2.55467	2.90672	2.39675	1.50955	3.83775	1.37579
148.293	4.4975	2.55435	4.49739	2.55477	2.90659	2.39653	1.50841	3.83754	1.37573
148.459	4.49751	2.55426	4.49765	2.55479	2.90653	2.39654	1.50716	3.83734	1.37568
148.625	4.4973	2.55412	4.49772	2.5547	2.90656	2.39659	1.50594	3.83712	1.37562
148.792	4.49721	2.55422	4.49752	2.55458	2.90677	2.39665	1.50472	3.83692	1.37559
148.959	4.49715	2.55411	4.49743	2.55441	2.90684	2.39676	1.5035	3.83671	1.37555
149.126	4.49702	2.55403	4.4974	2.55435	2.90685	2.39681	1.50224	3.83648	1.37549
149.293	4.4971	2.55406	4.49716	2.55426	2.90687	2.39672	1.50108	3.83626	1.37546
149.458	4.49713	2.55411	4.4969	2.55412	2.90689	2.39667	1.49981	3.83608	1.37542
149.626	4.49707	2.55392	4.49703	2.55422	2.90675	2.39658	1.49857	3.83589	1.3754
149.793	4.49708	2.55397	4.49699	2.55411	2.90668	2.3967	1.49742	3.83569	1.37536
149.96	4.49715	2.55368	4.49678	2.55403	2.90674	2.39685	1.49617	3.83547	1.37532
150.126	4.4972	2.55347	4.49686	2.55406	2.9068	2.39678	1.49498	3.83526	1.37527
150.294	4.49728	2.55343	4.49692	2.55411	2.90689	2.39667	1.49381	3.83506	1.37522
150.459	4.49723	2.55342	4.49678	2.55392	2.90696	2.39664	1.49251	3.83488	1.37517
150.627	4.49716	2.55324	4.49678	2.55397	2.90687	2.39655	1.49132	3.83467	1.37509
150.791	4.49712	2.55317	4.49706	2.55368	2.9066	2.39647	1.49014	3.83445	1.37506
150.961	4.49715	2.5531	4.49725	2.55347	2.9064	2.39655	1.48884	3.83425	1.37502
151.125	4.49724	2.55299	4.49744	2.55343	2.90628	2.39668	1.48767	3.83404	1.37497
151.292	4.49739	2.55283	4.49742	2.55342	2.9063	2.39675	1.4865	3.83383	1.37491
151.459	4.49765	2.55278	4.49747	2.55324	2.90647	2.39675	1.48525	3.8336	1.37485
151.626	4.49772	2.55284	4.49743	2.55317	2.90662	2.39686	1.48393	3.83341	1.37478
151.793	4.49752	2.55282	4.49734	2.5531	2.90687	2.39688	1.48265	3.83319	1.37475
151.958	4.49743	2.55278	4.49731	2.55299	2.90695	2.39676	1.48149	3.83294	1.37472
152.127	4.4974	2.55271	4.49719	2.55283	2.90682	2.3968	1.48022	3.83272	1.37467
152.294	4.49716	2.55266	4.49708	2.55278	2.90657	2.39677	1.47893	3.83255	1.37462
152.459	4.4969	2.55269	4.49706	2.55284	2.9065	2.39659	1.4778	3.83236	1.37454
152.626	4.49703	2.55262	4.49687	2.55282	2.90637	2.39656	1.47664	3.83215	1.37446
152.793	4.49699	2.55256	4.49689	2.55278	2.90631	2.39666	1.47531	3.83193	1.37438
152.959	4.49678	2.55262	4.49693	2.55271	2.9063	2.39658	1.47412	3.83177	1.37433
153.127	4.49686	2.55257	4.49688	2.55266	2.90634	2.39662	1.47293	3.83158	1.37428
153.292	4.49692	2.55247	4.49695	2.55269	2.90641	2.39673	1.47173	3.83136	1.37422
153.46	4.49678	2.55241	4.4971	2.55262	2.90639	2.39673	1.47061	3.83116	1.37416
153.625	4.49678	2.55234	4.49709	2.55256	2.9063	2.39676	1.46946	3.83098	1.37408
153.793	4.49706	2.55221	4.49716	2.55262	2.90619	2.39673	1.46829	3.83079	1.37401
153.96	4.49725	2.55215	4.49728	2.55257	2.90617	2.39661	1.46707	3.83057	1.37397
154.127	4.49744	2.55202	4.49714	2.55247	2.90605	2.39648	1.46584	3.83039	1.37392
154.292	4.49742	2.55189	4.49687	2.55241	2.90584	2.39637	1.46454	3.83019	1.3739
154.458	4.49747	2.55188	4.4967	2.55234	2.90572	2.39633	1.46326	3.82998	1.37388
154.626	4.49743	2.55183	4.4967	2.55221	2.90572	2.39636	1.46199	3.82973	1.37383
154.794	4.49734	2.55181	4.49666	2.55215	2.90563	2.39626	1.46076	3.82953	1.37377
154.96	4.49731	2.55183	4.49658	2.55202	2.90546	2.39621	1.45955	3.82933	1.37373
155.127	4.49719	2.55192	4.49671	2.55189	2.90546	2.39622	1.45832	3.82913	1.37367
155.294	4.49708	2.55183	4.49678	2.55188	2.90534	2.39616	1.45706	3.82893	1.37363
155.46	4.49706	2.55175	4.49675	2.55183	2.90527	2.39593	1.45591	3.82869	1.37359
155.627	4.49687	2.55165	4.49669	2.55181	2.90518	2.39588	1.45473	3.82847	1.37354
155.794	4.49689	2.55149	4.49667	2.55183	2.90525	2.39561	1.45351	3.82824	1.3735
155.96	4.49693	2.55136	4.49657	2.55192	2.90511	2.39523	1.45233	3.82804	1.37347
156.127	4.49688	2.55131	4.49653	2.55183	2.90507	2.39501	1.45113	3.82785	1.3734
156.294	4.49695	2.55122	4.49646	2.55175	2.905	2.39497	1.44986	3.82765	1.37337
156.458	4.4971	2.55109	4.49644	2.55165	2.90494	2.3948	1.44857	3.82743	1.37333
156.626	4.49709	2.55111	4.49638	2.55149	2.90484	2.39481	1.44721	3.82721	1.37331
156.792	4.49716	2.55115	4.49636	2.55136	2.90491	2.39495	1.42428	3.82697	1.37325
156.959	4.49728	2.55105	4.49624	2.55131	2.9049	2.395	1.42421	3.82673	1.37322
157.125	4.49714	2.55095	4.49608	2.55122	2.90481	2.39495	1.42416	3.82654	1.37315
157.29	4.49687	2.55091	4.49594	2.55109	2.90494	2.39498	1.42412	3.82634	1.37309
157.459	4.4967	2.5509	4.49589	2.55111	2.90486	2.3949	1.42407	3.82612	1.37302
157.626	4.4967	2.5508	4.49586	2.55115	2.90479	2.39488	1.42401	3.82592	1.37294
157.793	4.49666	2.55089	4.49575	2.55105	2.90487	2.39472	1.42396	3.82572	1.37287
157.959	4.49658	2.55093	4.49586	2.55095	2.90491	2.39464	1.4239	3.82552	1.37281
158.124	4.49671	2.55096	4.49582	2.55091	2.90461	2.39459	1.42383	3.8253	1.37275
158.294	4.49678	2.55095	4.49568	2.5509	2.90456	2.39451	1.42377	3.82511	1.37267
158.457	4.49675	2.55083	4.49565	2.5508	2.90435	2.3944	1.42374	3.82491	1.37264
158.626	4.49669	2.5507	4.49565	2.55089	2.904	2.39427	1.42369	3.82471	1.37257
158.79	4.49667	2.5507	4.49562	2.55093	2.90386	2.3943	1.42363	3.82448	1.37253
158.96	4.49657	2.55051	4.49554	2.55096	2.90398	2.39439	1.42359	3.82426	1.37248
159.127	4.49653	2.55047	4.49547	2.55095	2.90398	2.39448	1.42353	3.82403	1.37246
159.292	4.49646	2.55042	4.49543	2.55083	2.90403	2.39438	1.42345	3.8238	1.3724
159.46	4.49644	2.5503	4.49548	2.5507	2.90415	2.39444	1.42338	3.82357	1.37234
159.625	4.49638	2.55024	4.49542	2.5507	2.90416	2.39442	1.42333	3.82337	1.37229
159.791	4.49636	2.55029	4.49535	2.55051	2.90402	2.39424	1.4233	3.82315	1.37222
159.957	4.49624	2.55012	4.49533	2.55047	2.90396	2.39419	1.42325	3.82294	1.37217
160.125	4.49608	2.55007	4.49527	2.55042	2.90391	2.39427	1.42319	3.82272	1.37211
160.292	4.49594	2.55004	4.49516	2.5503	2.90398	2.39426	1.42314	3.82251	1.37207
160.458	4.49589	2.55004	4.49495	2.55024	2.90378	2.39421	1.4231	3.82232	1.37203
160.626	4.49586	2.54995	4.49487	2.55029	2.90387	2.39406	1.42303	3.82208	1.37197
160.791	4.49575	2.54989	4.49487	2.55012	2.90394	2.39385	1.42299	3.82189	1.37193
160.96	4.49586	2.54989	4.49476	2.55007	2.90395	2.39376	1.42295	3.82166	1.3719
161.124	4.49582	2.5497	4.49468	2.55004	2.90371	2.39342	1.42291	3.82145	1.37188
161.293	4.49568	2.54963	4.49467	2.55004	2.90362	2.3932	1.42286	3.82122	1.37181
161.457	4.49565	2.54973	4.49477	2.54995	2.90346	2.39324	1.42281	3.82098	1.37177
161.623	4.49565	2.54974	4.49479	2.54989	2.90333	2.39328	1.42277	3.82075	1.37174
161.792	4.49562	2.54976	4.49463	2.54989	2.90324	2.39325	1.42273	3.82052	1.37168
161.958	4.49554	2.54984	4.49453	2.5497	2.90324	2.39339	1.42269	3.82028	1.37164
162.122	4.49547	2.54977	4.49448	2.54963	2.90319	2.39356	1.42264	3.82006	1.37159
162.29	4.49543	2.54961	4.49434	2.54973	2.90305	2.39354	1.42262	3.81987	1.37156
162.455	4.49548	2.54955	4.49443	2.54974	2.90297	2.39345	1.42257	3.81968	1.37148
162.622	4.49542	2.54957	4.49454	2.54976	2.903	2.39344	1.42253	3.8195	1.3714
162.79	4.49535	2.54957	4.4943	2.54984	2.90298	2.39352	1.42248	3.81928	1.37136
162.957	4.49533	2.54952	4.49492	2.54977	2.90297	2.39342	1.42245	3.81906	1.37134
163.124	4.49527	2.54966	4.49476	2.54961	2.903	2.39336	1.4224	3.81883	1.37126
163.289	4.49516	2.5496	4.49287	2.54955	2.90298	2.39345	1.42234	3.81859	1.37121
163.456	4.49495	2.54948	4.49246	2.54957	2.90296	2.39335	1.42228	3.81837	1.37118
163.622	4.49487	2.54945	4.49218	2.54957	2.90283	2.39316	1.42223	3.81817	1.3711
163.788	4.49487	2.54927	4.48993	2.54952	2.90281	2.39311	1.42216	3.81792	1.37104
163.956	4.49476	2.54916	4.48929	2.54966	2.90271	2.39296	1.42209	3.81769	1.37096
164.125	4.49468	2.54922	4.48994	2.5496	2.90255	2.39288	1.42205	3.81745	1.37089
164.291	4.49467	2.54921	4.4897	2.54948	2.9024	2.39276	1.42202	3.81722	1.37086
164.455	4.49477	2.54924	4.48935	2.54945	2.90239	2.39271	1.42198	3.817	1.37078
164.622	4.49479	2.54919	4.48955	2.54927	2.90227	2.39251	1.42191	3.81676	1.37071
164.789	4.49463	2.54909	4.48972	2.54916	2.90225	2.3924	1.42187	3.81655	1.37068
164.956	4.49453	2.54887	4.49011	2.54922	2.90233	2.39225	1.42183	3.81635	1.37062
165.124	4.49448	2.54868	4.48989	2.54921	2.90231	2.39199	1.42179	3.81614	1.37057
165.289	4.49434	2.54855	4.49051	2.54924	2.90231	2.3919	1.42176	3.81592	1.37052
165.456	4.49443	2.54843	4.49164	2.54919	2.90238	2.3919	1.42174	3.8157	1.37049
165.622	4.49454	2.54816	4.49226	2.54909	2.90238	2.39189	1.42168	3.81551	1.37046
165.79	4.4943	2.54805	4.49266	2.54887	2.90214	2.39188	1.42163	3.81529	1.37044
165.957	4.49492	2.54778	4.49381	2.54868	2.90214	2.39206	1.42156	3.81507	1.37038
166.122	4.49476	2.54755	4.49452	2.54855	2.90208	2.39186	1.4215	3.81485	1.37035
166.289	4.49287	2.54741	4.49387	2.54843	2.90204	2.39179	1.42145	3.81465	1.37031
166.454	4.49246	2.54742	4.49416	2.54816	2.90196	2.39178	1.4214	3.81443	1.37026
166.621	4.49218	2.54745	4.49423	2.54805	2.90202	2.39176	1.42133	3.81421	1.3702
166.788	4.48993	2.54745	4.49358	2.54778	2.90182	2.39181	1.42125	3.81402	1.37014
166.956	4.48929	2.54731	4.49342	2.54755	2.90166	2.39207	1.42117	3.81384	1.37009
167.122	4.48994	2.54729	4.49385	2.54741	2.9015	2.39206	1.42109	3.8136	1.37005
167.288	4.4897	2.54714	4.49364	2.54742	2.90132	2.39205	1.42102	3.81336	1.37001
167.456	4.48935	2.54699	4.49342	2.54745	2.90118	2.39213	1.42096	3.81314	1.36996
167.622	4.48955	2.547	4.49336	2.54745	2.90117	2.39232	1.42091	3.81293	1.36993
167.788	4.48972	2.547	4.49324	2.54731	2.9011	2.3922	1.42087	3.8127	1.36989
167.956	4.49011	2.54685	4.49265	2.54729	2.90102	2.39228	1.42082	3.81248	1.36984
168.122	4.48989	2.54682	4.49191	2.54714	2.90101	2.39233	1.42075	3.81227	1.36978
168.29	4.49051	2.5466	4.49141	2.54699	2.90092	2.39213	1.4207	3.81203	1.36975
168.454	4.49164	2.54649	4.49096	2.547	2.9008	2.39174	1.42067	3.81177	1.3697
168.621	4.49226	2.54644	4.49069	2.547	2.90061	2.39147	1.42062	3.81153	1.36966
168.789	4.49266	2.54628	4.491	2.54685	2.90048	2.39126	1.42058	3.81131	1.3696
168.956	4.49381	2.54604	4.4918	2.54682	2.90033	2.3911	1.42053	3.81109	1.36952
169.121	4.49452	2.54608	4.4927	2.5466	2.90023	2.39104	1.42046	3.81085	1.36948
169.288	4.49387	2.5458	4.49344	2.54649	2.90011	2.39099	1.42038	3.81063	1.36938
169.455	4.49416	2.54561	4.49425	2.54644	2.9	2.39094	1.42033	3.8104	1.3693
169.621	4.49423	2.54555	4.49512	2.54628	2.89978	2.39084	1.42028	3.81015	1.36927
169.788	4.49358	2.54546	4.49505	2.54604	2.89977	2.39077	1.42024	3.80994	1.36921
169.957	4.49342	2.5452	4.49509	2.54608	2.89978	2.3906	1.42021	3.80974	1.36914
170.122	4.49385	2.54504	4.4945	2.5458	2.89981	2.3905	1.42015	3.80951	1.36908
170.288	4.49364	2.54487	4.49313	2.54561	2.89981	2.39043	1.4201	3.80927	1.36902
170.454	4.49342	2.5447	4.49172	2.54555	2.89987	2.3904	1.42004	3.80906	1.36896
170.624	4.49336	2.54451	4.49112	2.54546	2.89984	2.39035	1.41999	3.80884	1.3689
170.791	4.49324	2.54438	4.49022	2.5452	2.8998	2.39037	1.41995	3.80863	1.36885
170.956	4.49265	2.54421	4.48929	2.54504	2.8997	2.39032	1.41991	3.80842	1.36882
171.122	4.49191	2.54394	4.48929	2.54487	2.89965	2.39033	1.41984	3.80821	1.36875
171.292	4.49141	2.54392	4.48892	2.5447	2.89953	2.39023	1.41978	3.808	1.36869
171.457	4.49096	2.54387	4.4882	2.54451	2.89937	2.39027	1.41975	3.80774	1.36864
171.625	4.49069	2.54378	4.48833	2.54438	2.89923	2.39022	1.41968	3.8075	1.3686
171.791	4.491	2.54383	4.4889	2.54421	2.89907	2.39014	1.41966	3.8073	1.36854
171.954	4.4918	2.5438	4.48932	2.54394	2.89898	2.39011	1.41962	3.80709	1.36848
172.125	4.4927	2.54372	4.48949	2.54392	2.89892	2.39007	1.41958	3.80687	1.36844
172.292	4.49344	2.54354	4.48947	2.54387	2.89888	2.38994	1.41955	3.80667	1.3684
172.46	4.49425	2.54345	4.48948	2.54378	2.89874	2.38987	1.41952	3.80643	1.36834
172.624	4.49512	2.54324	4.48931	2.54383	2.8986	2.38983	1.41949	3.8062	1.36829
172.791	4.49505	2.54303	4.48882	2.5438	2.89851	2.38978	1.41945	3.80598	1.36826
172.959	4.49509	2.54284	4.48951	2.54372	2.89844	2.38974	1.41941	3.80576	1.3682
173.123	4.4945	2.54284	4.48973	2.54354	2.89829	2.3896	1.41935	3.80554	1.36817
173.29	4.49313	2.54271	4.48967	2.54345	2.89821	2.38955	1.41928	3.80533	1.36813
173.458	4.49172	2.54268	4.48972	2.54324	2.89828	2.38955	1.41919	3.8051	1.36807
173.626	4.49112	2.54258	4.48951	2.54303	2.89826	2.38949	1.41914	3.80488	1.36802
173.793	4.49022	2.54234	4.4894	2.54284	2.8981	2.38953	1.4191	3.80466	1.36795
173.959	4.48929	2.54211	4.4893	2.54284	2.89798	2.38937	1.41905	3.80443	1.36787
174.128	4.48929	2.54185	4.48917	2.54271	2.89789	2.38913	1.419	3.80423	1.36784
174.293	4.48892	2.54171	4.4891	2.54268	2.89768	2.38898	1.41897	3.80402	1.36778
174.461	4.4882	2.54167	4.48895	2.54258	2.89749	2.38882	1.41892	3.8038	1.36773
174.627	4.48833	2.54158	4.4889	2.54234	2.89745	2.3886	1.41887	3.80358	1.36768
174.796	4.4889	2.54143	4.48875	2.54211	2.89745	2.38854	1.41878	3.80339	1.36761
174.959	4.48932	2.54128	4.48856	2.54185	2.89744	2.38848	1.41876	3.80317	1.36753
175.128	4.48949	2.541	4.48854	2.54171	2.89731	2.38846	1.41872	3.80295	1.3675
175.296	4.48947	2.54084	4.48842	2.54167	2.8972	2.38848	1.41865	3.80272	1.36746
175.462	4.48948	2.54071	4.48836	2.54158	2.89716	2.38841	1.41858	3.80248	1.36742
175.63	4.48931	2.54054	4.48829	2.54143	2.89713	2.38841	1.41849	3.80224	1.36741
175.797	4.48882	2.54056	4.48816	2.54128	2.89685	2.38834	1.41841	3.80201	1.36734
175.963	4.48951	2.54046	4.48807	2.541	2.89672	2.38824	1.4183	3.8018	1.36728
176.13	4.48973	2.54032	4.48791	2.54084	2.89661	2.38813	1.41822	3.80159	1.36721
176.297	4.48967	2.54031	4.48772	2.54071	2.89635	2.38806	1.41815	3.80139	1.36716
176.463	4.48972	2.54024	4.48757	2.54054	2.89613	2.38793	1.41811	3.80117	1.3671
176.631	4.48951	2.54013	4.48744	2.54056	2.89595	2.38777	1.41805	3.80096	1.36704
176.799	4.4894	2.54007	4.48737	2.54046	2.89585	2.3876	1.418	3.80074	1.36697
176.965	4.4893	2.53981	4.48726	2.54032	2.89583	2.38745	1.41796	3.80052	1.36688
177.131	4.48917	2.5395	4.48714	2.54031	2.8958	2.38736	1.41792	3.80031	1.36678
177.299	4.4891	2.53949	4.4871	2.54024	2.8957	2.38722	1.41787	3.8001	1.36669
177.466	4.48895	2.53937	4.48686	2.54013	2.89572	2.38713	1.41781	3.79989	1.36663
177.634	4.4889	2.53929	4.48666	2.54007	2.89562	2.38694	1.41776	3.79964	1.36657
177.801	4.48875	2.53927	4.48654	2.53981	2.89548	2.38677	1.41771	3.79941	1.36648
177.966	4.48856	2.53919	4.4864	2.5395	2.89543	2.38664	1.41768	3.79919	1.3664
178.132	4.48854	2.53903	4.48621	2.53949	2.89526	2.38663	1.41762	3.79898	1.36634
178.301	4.48842	2.53872	4.48614	2.53937	2.8952	2.38656	1.41756	3.79875	1.3663
178.468	4.48836	2.53848	4.48605	2.53929	2.89522	2.38657	1.41746	3.79856	1.36622
178.634	4.48829	2.53832	4.4859	2.53927	2.89504	2.38659	1.4174	3.79835	1.36615
178.802	4.48816	2.53813	4.48563	2.53919	2.89488	2.3865	1.41732	3.79814	1.36612
178.968	4.48807	2.53786	4.48552	2.53903	2.89479	2.38635	1.41728	3.79793	1.36605
179.138	4.48791	2.53776	4.48536	2.53872	2.89458	2.3862	1.41725	3.79772	1.36597
179.304	4.48772	2.53767	4.48523	2.53848	2.89448	2.38598	1.41723	3.79752	1.3659
179.471	4.48757	2.53765	4.48508	2.53832	2.89434	2.38588	1.41719	3.79731	1.36588
179.636	4.48744	2.53755	4.48499	2.53813	2.89427	2.38568	1.41711	3.79711	1.36582
179.804	4.48737	2.53743	4.48477	2.53786	2.89418	2.38557	1.41706	3.7969	1.36577
179.971	4.48726	2.53731	4.48455	2.53776	2.89415	2.38554	1.41699	3.79669	1.36573
180.138	4.48714	2.53715	4.48437	2.53767	2.89408	2.38553	1.41696	3.79648	1.36567
180.304	4.4871	2.53682	4.48413	2.53765	2.89408	2.38531	1.41691	3.79626	1.36562
180.472	4.48686	2.53667	4.48399	2.53755	2.89387	2.38526	1.41685	3.79606	1.36556
180.639	4.48666	2.53653	4.484	2.53743	2.89367	2.38521	1.41676	3.79584	1.36551
180.806	4.48654	2.53627	4.48387	2.53731	2.89344	2.38514	1.41668	3.79564	1.36544
180.972	4.4864	2.53611	4.48372	2.53715	2.8933	2.38505	1.41661	3.79542	1.36537
181.141	4.48621	2.53607	4.48368	2.53682	2.89315	2.38502	1.41654	3.7952	1.36532
181.309	4.48614	2.53597	4.48356	2.53667	2.89305	2.38497	1.4165	3.795	1.36526
181.474	4.48605	2.53577	4.48337	2.53653	2.89318	2.38481	1.41641	3.79478	1.36518
181.643	4.4859	2.5356	4.48324	2.53627	2.89326	2.3847	1.41635	3.79454	1.36509
181.807	4.48563	2.53534	4.48295	2.53611	2.89312	2.38461	1.41632	3.79431	1.36503
181.975	4.48552	2.53513	4.48275	2.53607	2.89302	2.38452	1.41625	3.79408	1.36495
182.144	4.48536	2.53486	4.4825	2.53597	2.89287	2.38435	1.41619	3.79385	1.36487
182.308	4.48523	2.53465	4.48226	2.53577	2.89264	2.38424	1.41615	3.79363	1.36481
182.477	4.48508	2.53449	4.48209	2.5356	2.89237	2.38417	1.4161	3.7934	1.36474
182.647	4.48499	2.53425	4.482	2.53534	2.89221	2.38397	1.41602	3.79317	1.36469
182.812	4.48477	2.53409	4.48184	2.53513	2.89201	2.38381	1.41595	3.79297	1.3646
182.979	4.48455	2.53381	4.48168	2.53486	2.89189	2.38373	1.4159	3.79273	1.36455
183.146	4.48437	2.53366	4.48155	2.53465	2.89165	2.38361	1.41586	3.7925	1.36448
183.315	4.48413	2.5335	4.48146	2.53449	2.89147	2.3835	1.4158	3.7923	1.36442
183.481	4.48399	2.53346	4.4813	2.53425	2.89126	2.38348	1.41571	3.7921	1.36436
183.647	4.484	2.53341	4.48107	2.53409	2.89129	2.38333	1.41564	3.79188	1.36437
183.814	4.48387	2.53344	4.48097	2.53381	2.89127	2.38309	1.4156	3.79169	1.36434
183.982	4.48372	2.53348	4.48082	2.53366	2.89117	2.38293	1.41556	3.79148	1.36427
184.149	4.48368	2.53335	4.48064	2.5335	2.89104	2.38265	1.41549	3.79126	1.36424
184.315	4.48356	2.53305	4.48049	2.53346	2.89092	2.38241	1.41545	3.79105	1.36419
184.483	4.48337	2.53268	4.48032	2.53341	2.8908	2.38228	1.41542	3.79082	1.36413
184.65	4.48324	2.53238	4.48017	2.53344	2.89056	2.38221	1.41537	3.79062	1.36405
184.818	4.48295	2.53214	4.48002	2.53348	2.89041	2.38208	1.41531	3.79042	1.36396
184.986	4.48275	2.53212	4.47988	2.53335	2.89047	2.38204	1.41525	3.79019	1.3639
185.151	4.4825	2.53219	4.47981	2.53305	2.89048	2.38196	1.41519	3.78997	1.36384
185.319	4.48226	2.53202	4.4797	2.53268	2.89016	2.38179	1.41515	3.78977	1.36372
185.486	4.48209	2.53186	4.47944	2.53238	2.88998	2.38169	1.41509	3.78954	1.36361
185.653	4.482	2.53157	4.4793	2.53214	2.88992	2.38169	1.41502	3.78933	1.36357
185.819	4.48184	2.53122	4.47909	2.53212	2.88972	2.38148	1.41498	3.78912	1.36348
185.988	4.48168	2.53086	4.47883	2.53219	2.88952	2.38122	1.41491	3.7889	1.3634
186.156	4.48155	2.5307	4.47866	2.53202	2.88951	2.38115	1.41485	3.78869	1.36334
186.324	4.48146	2.5306	4.47855	2.53186	2.88966	2.38108	1.41478	3.78847	1.36328
186.492	4.4813	2.53051	4.4784	2.53157	2.88965	2.38092	1.41472	3.78826	1.36321
186.658	4.48107	2.53033	4.47821	2.53122	2.88969	2.3808	1.41468	3.78809	1.36313
186.826	4.48097	2.53031	4.47801	2.53086	2.88956	2.38102	1.4146	3.78787	1.36303
186.992	4.48082	2.5302	4.47781	2.5307	2.8894	2.38088	1.41454	3.78764	1.36294
187.159	4.48064	2.52996	4.4776	2.5306	2.88914	2.38069	1.41448	3.78743	1.36287
187.325	4.48049	2.52988	4.47741	2.53051	2.88877	2.38053	1.41441	3.78722	1.36279
187.494	4.48032	2.52981	4.47713	2.53033	2.88843	2.3804	1.41437	3.78699	1.36272
187.658	4.48017	2.5295	4.47694	2.53031	2.88819	2.38013	1.41432	3.78679	1.36263
187.826	4.48002	2.52923	4.47692	2.5302	2.88791	2.38006	1.41424	3.78656	1.36255
187.993	4.47988	2.52894	4.47681	2.52996	2.88781	2.37997	1.41417	3.78634	1.36246
188.159	4.47981	2.52872	4.47674	2.52988	2.88777	2.37979	1.41412	3.78612	1.36242
188.328	4.4797	2.52881	4.47665	2.52981	2.88759	2.37962	1.41406	3.78589	1.36237
188.496	4.47944	2.5288	4.47645	2.5295	2.88745	2.37946	1.41403	3.78569	1.36235
188.664	4.4793	2.52876	4.4763	2.52923	2.88739	2.37928	1.41398	3.78549	1.36232
188.83	4.47909	2.52879	4.47606	2.52894	2.88729	2.37915	1.41391	3.78523	1.36226
188.997	4.47883	2.52858	4.47572	2.52872	2.8871	2.37907	1.41387	3.78503	1.36221
189.164	4.47866	2.52804	4.47554	2.52881	2.88704	2.3791	1.41379	3.78483	1.36216
189.331	4.47855	2.52776	4.47533	2.5288	2.88692	2.37896	1.41369	3.78459	1.36212
189.499	4.4784	2.52743	4.47511	2.52876	2.88676	2.37881	1.41365	3.78438	1.36206
189.667	4.47821	2.52702	4.47491	2.52879	2.88661	2.37863	1.4136	3.78419	1.36202
189.834	4.47801	2.52678	4.47477	2.52858	2.88669	2.37846	1.4135	3.784	1.36196
189.999	4.47781	2.52652	4.47465	2.52804	2.88658	2.37823	1.41342	3.78378	1.36186
190.168	4.4776	2.52655	4.47444	2.52776	2.88661	2.37808	1.41337	3.78356	1.36177
190.334	4.47741	2.52666	4.47424	2.52743	2.88664	2.378	1.4133	3.78335	1.36169
190.502	4.47713	2.52675	4.47414	2.52702	2.8864	2.37787	1.41326	3.78316	1.36164
190.667	4.47694	2.5267	4.47397	2.52678	2.88612	2.37781	1.41318	3.78295	1.36156
190.835	4.47692	2.52673	4.47383	2.52652	2.88605	2.37773	1.41311	3.78275	1.36149
191.002	4.47681	2.52657	4.47365	2.52655	2.88605	2.37743	1.41305	3.78255	1.36141
191.172	4.47674	2.5264	4.4734	2.52666	2.88596	2.37735	1.41297	3.78233	1.36133
191.337	4.47665	2.52617	4.47321	2.52675	2.88585	2.37706	1.41292	3.7821	1.36125
191.506	4.47645	2.52596	4.47297	2.5267	2.88575	2.37678	1.41287	3.78185	1.36116
191.671	4.4763	2.52577	4.47279	2.52673	2.88541	2.37659	1.41281	3.78162	1.36111
191.841	4.47606	2.52543	4.47273	2.52657	2.88514	2.37651	1.41275	3.78141	1.36105
192.008	4.47572	2.5251	4.47264	2.5264	2.88499	2.37633	1.41269	3.7812	1.36095
192.175	4.47554	2.5248	4.47258	2.52617	2.88491	2.37628	1.41263	3.781	1.36086
192.342	4.47533	2.52457	4.4724	2.52596	2.88489	2.37622	1.41258	3.78082	1.3608
192.511	4.47511	2.52447	4.47213	2.52577	2.88502	2.37612	1.41253	3.78062	1.3607
192.676	4.47491	2.52433	4.47202	2.52543	2.88491	2.37599	1.41249	3.78042	1.36061
192.843	4.47477	2.52432	4.47162	2.5251	2.8849	2.3759	1.41245	3.78022	1.36055
193.011	4.47465	2.52427	4.47131	2.5248	2.88476	2.37575	1.41237	3.78004	1.36046
193.179	4.47444	2.52418	4.4711	2.52457	2.88463	2.37552	1.41233	3.77986	1.36037
193.345	4.47424	2.52405	4.4709	2.52447	2.88458	2.37537	1.41229	3.77968	1.36028
193.513	4.47414	2.52397	4.47067	2.52433	2.88433	2.37526	1.41223	3.77948	1.36018
193.682	4.47397	2.52367	4.47061	2.52432	2.8839	2.37505	1.41215	3.77928	1.36012
193.845	4.47383	2.52346	4.47039	2.52427	2.88379	2.37498	1.41207	3.77906	1.36007
194.013	4.47365	2.52325	4.47026	2.52418	2.88357	2.37492	1.412	3.77882	1.36001
194.183	4.4734	2.52284	4.47009	2.52405	2.88329	2.37483	1.41192	3.77861	1.35994
194.35	4.47321	2.52266	4.46992	2.52397	2.88324	2.37468	1.41186	3.77839	1.35987
194.517	4.47297	2.5226	4.46971	2.52367	2.88328	2.3745	1.41179	3.7782	1.3598
194.684	4.47279	2.52252	4.46948	2.52346	2.88323	2.37436	1.41173	3.77798	1.35972
194.851	4.47273	2.52243	4.46929	2.52325	2.88323	2.37419	1.41165	3.77777	1.35965
195.019	4.47264	2.52244	4.46915	2.52284	2.88311	2.374	1.41158	3.77755	1.35958
195.186	4.47258	2.52209	4.46895	2.52266	2.88291	2.37388	1.41152	3.77733	1.35953
195.352	4.4724	2.52182	4.46879	2.5226	2.88268	2.37378	1.41147	3.77711	1.35944
195.521	4.47213	2.52171	4.46869	2.52252	2.88234	2.37362	1.41143	3.77691	1.35931
195.686	4.47202	2.52146	4.46858	2.52243	2.88197	2.3735	1.41138	3.7767	1.35919
195.855	4.47162	2.52108	4.4684	2.52244	2.88163	2.37338	1.41131	3.77648	1.3591
196.019	4.47131	2.52109	4.46823	2.52209	2.88145	2.37318	1.41124	3.77629	1.35899
196.19	4.4711	2.52102	4.46804	2.52182	2.88139	2.37299	1.41116	3.77607	1.35888
196.354	4.4709	2.52082	4.46785	2.52171	2.88123	2.37285	1.41113	3.77587	1.35879
196.522	4.47067	2.52069	4.46761	2.52146	2.88108	2.37267	1.41106	3.77564	1.35871
196.688	4.47061	2.52071	4.46738	2.52108	2.88131	2.37251	1.41101	3.77545	1.35861
196.857	4.47039	2.52049	4.46715	2.52109	2.8813	2.37241	1.41095	3.77524	1.35851
197.023	4.47026	2.52014	4.46696	2.52102	2.88112	2.37224	1.41089	3.77504	1.35843
197.191	4.47009	2.51988	4.46678	2.52082	2.88117	2.37203	1.41081	3.77483	1.35835
197.358	4.46992	2.5196	4.46651	2.52069	2.88111	2.37192	1.41072	3.77462	1.35828
197.525	4.46971	2.51959	4.4663	2.52071	2.88085	2.37178	1.41067	3.7744	1.35821
197.693	4.46948	2.51951	4.46611	2.52049	2.88074	2.37159	1.41062	3.77419	1.35813
197.86	4.46929	2.51952	4.46587	2.52014	2.88071	2.37156	1.41057	3.77399	1.35805
198.027	4.46915	2.51946	4.46559	2.51988	2.88064	2.37151	1.41049	3.77378	1.35796
198.194	4.46895	2.51948	4.46546	2.5196	2.8806	2.37143	1.41042	3.77357	1.35786
198.364	4.46879	2.51922	4.46535	2.51959	2.88046	2.3713	1.41035	3.77331	1.35777
198.53	4.46869	2.51912	4.46517	2.51951	2.88034	2.37119	1.41029	3.77309	1.35769
198.697	4.46858	2.51893	4.46507	2.51952	2.88007	2.37105	1.41021	3.77287	1.35762
198.863	4.4684	2.51854	4.465	2.51946	2.87982	2.37082	1.41014	3.77268	1.35753
199.031	4.46823	2.51828	4.4648	2.51948	2.87966	2.37054	1.41007	3.77247	1.35743
199.198	4.46804	2.51799	4.46457	2.51922	2.87946	2.37032	1.40998	3.77227	1.35734
199.364	4.46785	2.51747	4.46438	2.51912	2.87928	2.37007	1.40993	3.77208	1.35726
199.533	4.46761	2.51724	4.4641	2.51893	2.87921	2.36983	1.40985	3.77185	1.3572
199.7	4.46738	2.51717	4.46387	2.51854	2.87911	2.36969	1.40979	3.77161	1.35714
199.867	4.46715	2.51693	4.4637	2.51828	2.87895	2.36959	1.40976	3.77141	1.35706
200.032	4.46696	2.51695	4.46343	2.51799	2.87884	2.36941	1.40968	3.77123	1.35697
200.201	4.46678	2.51698	4.46322	2.51747	2.87886	2.36925	1.40961	3.77104	1.35689
200.369	4.46651	2.51685	4.46295	2.51724	2.8787	2.36916	1.40957	3.77084	1.35681
200.536	4.4663	2.51668	4.46267	2.51717	2.87847	2.36901	1.40953	3.77062	1.35673
200.703	4.46611	2.51664	4.46261	2.51693	2.87837	2.36879	1.40948	3.7704	1.35664
200.871	4.46587	2.51641	4.46247	2.51695	2.87823	2.36875	1.40942	3.77019	1.35655
201.037	4.46559	2.51624	4.46221	2.51698	2.87796	2.36872	1.40934	3.76996	1.35646
201.205	4.46546	2.51618	4.4622	2.51685	2.87777	2.36858	1.40927	3.76977	1.35636
201.372	4.46535	2.51617	4.46202	2.51668	2.87752	2.36851	1.40919	3.76958	1.35627
201.538	4.46517	2.51603	4.46177	2.51664	2.87717	2.36834	1.40908	3.76936	1.35621
201.707	4.46507	2.51594	4.46158	2.51641	2.87676	2.36817	1.40902	3.76914	1.35613
201.874	4.465	2.51587	4.46147	2.51624	2.87651	2.36792	1.40896	3.76892	1.35602
202.041	4.4648	2.51572	4.46126	2.51618	2.87633	2.36768	1.40887	3.76872	1.35593
202.206	4.46457	2.51535	4.46109	2.51617	2.87621	2.36742	1.40881	3.76853	1.35583
202.375	4.46438	2.51526	4.46082	2.51603	2.87641	2.36725	1.40874	3.76832	1.35575
202.543	4.4641	2.51501	4.46055	2.51594	2.87638	2.36706	1.40871	3.76813	1.3557
202.709	4.46387	2.51476	4.46022	2.51587	2.87608	2.3669	1.40867	3.76794	1.35563
202.876	4.4637	2.51458	4.46001	2.51572	2.87605	2.3668	1.40861	3.7677	1.35554
203.046	4.46343	2.51461	4.45974	2.51535	2.87574	2.36665	1.40856	3.7675	1.35546
203.212	4.46322	2.51443	4.45951	2.51526	2.87537	2.36652	1.40851	3.76732	1.35537
203.379	4.46295	2.51421	4.45934	2.51501	2.87523	2.36641	1.40844	3.76714	1.35527
203.544	4.46267	2.51409	4.45919	2.51476	2.87496	2.3663	1.40839	3.76693	1.3552
203.713	4.46261	2.51399	4.459	2.51458	2.87477	2.36604	1.40832	3.76671	1.35513
203.88	4.46247	2.51375	4.45882	2.51461	2.87476	2.36584	1.40824	3.76649	1.35505
204.048	4.46221	2.51347	4.45863	2.51443	2.87461	2.36569	1.40816	3.76627	1.35495
204.217	4.4622	2.5133	4.4584	2.51421	2.87455	2.36544	1.40805	3.76603	1.35487
204.383	4.46202	2.51307	4.45817	2.51409	2.87452	2.36524	1.40794	3.76581	1.35479
204.55	4.46177	2.51285	4.45795	2.51399	2.87434	2.36517	1.40786	3.7656	1.3547
204.716	4.46158	2.51265	4.45787	2.51375	2.87426	2.36511	1.4078	3.76539	1.35461
204.885	4.46147	2.51257	4.45758	2.51347	2.87401	2.36489	1.40773	3.76518	1.35452
205.052	4.46126	2.5124	4.45742	2.5133	2.87384	2.36471	1.40765	3.76496	1.35446
205.218	4.46109	2.5122	4.45726	2.51307	2.87376	2.36451	1.40758	3.76477	1.35437
205.386	4.46082	2.51185	4.45696	2.51285	2.87367	2.36428	1.40749	3.76457	1.35427
205.554	4.46055	2.51178	4.45672	2.51265	2.87343	2.36409	1.40741	3.76436	1.35419
205.721	4.46022	2.51159	4.45651	2.51257	2.87329	2.36394	1.40734	3.76416	1.35409
205.889	4.46001	2.51151	4.45616	2.5124	2.87311	2.36372	1.40729	3.76398	1.35396
206.055	4.45974	2.51153	4.45603	2.5122	2.87294	2.3636	1.40723	3.7638	1.35386
206.221	4.45951	2.51154	4.45577	2.51185	2.87271	2.36343	1.40717	3.76362	1.35377
206.389	4.45934	2.51126	4.4554	2.51178	2.87261	2.36315	1.4071	3.76341	1.35367
206.558	4.45919	2.51104	4.45534	2.51159	2.87257	2.36292	1.40704	3.76321	1.35358
206.723	4.459	2.51066	4.45526	2.51151	2.8725	2.36274	1.40699	3.763	1.35345
206.891	4.45882	2.51023	4.4549	2.51153	2.87245	2.36253	1.40693	3.76279	1.35334
207.057	4.45863	2.51002	4.45478	2.51154	2.87226	2.36239	1.40688	3.76258	1.35326
207.226	4.4584	2.50984	4.45465	2.51126	2.8721	2.36227	1.40685	3.76233	1.35316
207.393	4.45817	2.50953	4.45443	2.51104	2.87186	2.36219	1.4068	3.76213	1.35306
207.559	4.45795	2.50948	4.45426	2.51066	2.87156	2.36206	1.40672	3.76193	1.35298
207.725	4.45787	2.50936	4.45403	2.51023	2.87131	2.36188	1.40667	3.76169	1.35287
207.892	4.45758	2.50895	4.4537	2.51002	2.87113	2.36164	1.40661	3.76147	1.35277
208.061	4.45742	2.50872	4.45341	2.50984	2.87087	2.3614	1.40651	3.76128	1.35269
208.23	4.45726	2.50866	4.45306	2.50953	2.87056	2.36118	1.40644	3.76105	1.35261
208.396	4.45696	2.50835	4.45269	2.50948	2.87027	2.3611	1.40638	3.76082	1.35254
208.563	4.45672	2.508	4.45255	2.50936	2.87014	2.36088	1.40628	3.7606	1.35246
208.73	4.45651	2.5078	4.45241	2.50895	2.86992	2.36075	1.4062	3.76038	1.35235
208.898	4.45616	2.50758	4.45226	2.50872	2.86975	2.36062	1.40612	3.7602	1.35226
209.065	4.45603	2.5073	4.45205	2.50866	2.86964	2.36036	1.40606	3.75999	1.35219
209.232	4.45577	2.50698	4.45186	2.50835	2.86946	2.3601	1.406	3.75977	1.35211
209.399	4.4554	2.50672	4.45159	2.508	2.86905	2.35989	1.40592	3.75955	1.35203
209.568	4.45534	2.50644	4.45125	2.5078	2.86873	2.35964	1.40586	3.75933	1.35193
209.732	4.45526	2.50612	4.45098	2.50758	2.86854	2.35941	1.40581	3.75911	1.35182
209.899	4.4549	2.50602	4.45074	2.5073	2.86838	2.35917	1.40572	3.75892	1.35173
210.069	4.45478	2.50593	4.45043	2.50698	2.86817	2.35897	1.40564	3.75873	1.35161
210.235	4.45465	2.50593	4.4502	2.50672	2.86806	2.35877	1.40561	3.75853	1.35152
210.403	4.45443	2.50581	4.45002	2.50644	2.86789	2.35851	1.40556	3.75834	1.35144
210.571	4.45426	2.50571	4.44975	2.50612	2.86769	2.35824	1.40548	3.75813	1.35135
210.737	4.45403	2.50557	4.44942	2.50602	2.86742	2.35803	1.4054	3.75794	1.35127
210.905	4.4537	2.50543	4.44916	2.50593	2.8673	2.3578	1.40533	3.75776	1.35118
211.072	4.45341	2.50523	4.44888	2.50593	2.86712	2.35761	1.40525	3.7576	1.35109
211.239	4.45306	2.5051	4.44865	2.50581	2.86697	2.35739	1.40518	3.7574	1.35102
211.406	4.45269	2.50493	4.44843	2.50571	2.86671	2.35721	1.40511	3.75722	1.35095
211.573	4.45255	2.50473	4.44822	2.50557	2.86647	2.35706	1.40504	3.75703	1.35086
211.741	4.45241	2.5045	4.44805	2.50543	2.86622	2.35682	1.40495	3.75684	1.35079
211.909	4.45226	2.50422	4.44783	2.50523	2.86595	2.35661	1.40486	3.75664	1.35068
212.077	4.45205	2.50403	4.44747	2.5051	2.86571	2.35643	1.40478	3.75644	1.35058
212.243	4.45186	2.50379	4.44712	2.50493	2.8656	2.3562	1.40471	3.75625	1.35046
212.411	4.45159	2.50346	4.4469	2.50473	2.86546	2.35593	1.40464	3.75604	1.35035
212.578	4.45125	2.5032	4.44651	2.5045	2.86522	2.35566	1.40456	3.75582	1.35025
212.745	4.45098	2.503	4.44626	2.50422	2.86511	2.35543	1.4045	3.75561	1.35016
212.912	4.45074	2.50282	4.44609	2.50403	2.86499	2.35523	1.4044	3.7554	1.35001
213.078	4.45043	2.50266	4.44591	2.50379	2.86472	2.35514	1.40437	3.75518	1.3499
213.245	4.4502	2.50255	4.44564	2.50346	2.8645	2.35493	1.40433	3.75497	1.3498
213.413	4.45002	2.50222	4.4454	2.5032	2.86433	2.35467	1.40429	3.75476	1.34971
213.581	4.44975	2.50187	4.44506	2.503	2.86397	2.35448	1.40422	3.75454	1.34965
213.749	4.44942	2.50156	4.4447	2.50282	2.86368	2.35409	1.40415	3.75434	1.34957
213.915	4.44916	2.50118	4.44437	2.50266	2.86348	2.35368	1.40408	3.75416	1.34951
214.084	4.44888	2.50086	4.44413	2.50255	2.86318	2.35341	1.40401	3.75396	1.34946
214.25	4.44865	2.50075	4.44392	2.50222	2.8629	2.35313	1.40396	3.75376	1.34938
214.418	4.44843	2.50064	4.44365	2.50187	2.86274	2.35284	1.4039	3.75354	1.34927
214.584	4.44822	2.50055	4.44336	2.50156	2.86248	2.35263	1.40385	3.75336	1.34919
214.751	4.44805	2.50041	4.44305	2.50118	2.86219	2.35245	1.40376	3.75318	1.34911
214.919	4.44783	2.50018	4.44269	2.50086	2.86194	2.35225	1.40365	3.75298	1.34902
215.085	4.44747	2.49994	4.44232	2.50075	2.86166	2.35206	1.40355	3.7528	1.34893
215.253	4.44712	2.49973	4.4421	2.50064	2.86139	2.35181	1.40349	3.75262	1.34883
215.421	4.4469	2.49932	4.44184	2.50055	2.8611	2.35166	1.40343	3.75243	1.34872
215.588	4.44651	2.49892	4.44154	2.50041	2.86089	2.35143	1.40336	3.75223	1.34863
215.755	4.44626	2.49847	4.44128	2.50018	2.86064	2.35119	1.40329	3.75203	1.3485
215.922	4.44609	2.49812	4.44099	2.49994	2.86045	2.35097	1.40325	3.75183	1.3484
216.089	4.44591	2.49775	4.44066	2.49973	2.86023	2.35075	1.40316	3.75166	1.34834
216.256	4.44564	2.49743	4.44043	2.49932	2.85996	2.35047	1.40307	3.75146	1.34826
216.423	4.4454	2.49724	4.44019	2.49892	2.85971	2.35015	1.403	3.75127	1.34814
216.592	4.44506	2.49711	4.43993	2.49847	2.85941	2.34992	1.40295	3.75106	1.34805
216.759	4.4447	2.49701	4.4397	2.49812	2.85916	2.34962	1.4029	3.75086	1.34794
216.924	4.44437	2.4968	4.43936	2.49775	2.85893	2.34932	1.40284	3.75068	1.34782
217.093	4.44413	2.49667	4.43904	2.49743	2.85872	2.34905	1.40277	3.75048	1.34774
217.259	4.44392	2.49647	4.43874	2.49724	2.85843	2.34883	1.40271	3.75028	1.34765
217.428	4.44365	2.49623	4.43831	2.49711	2.85818	2.34853	1.40265	3.75008	1.34756
217.595	4.44336	2.49595	4.43794	2.49701	2.85796	2.34829	1.40256	3.74989	1.34744
217.762	4.44305	2.49571	4.43764	2.4968	2.85761	2.34799	1.4025	3.74968	1.34736
217.929	4.44269	2.49541	4.43729	2.49667	2.85728	2.34779	1.40244	3.74948	1.34727
218.096	4.44232	2.49518	4.43692	2.49647	2.85699	2.34758	1.40238	3.74926	1.3472
218.264	4.4421	2.49494	4.43663	2.49623	2.85667	2.34726	1.40231	3.74908	1.3471
218.432	4.44184	2.49462	4.43631	2.49595	2.85633	2.34695	1.40226	3.74889	1.34702
218.597	4.44154	2.49432	4.43589	2.49571	2.85617	2.34672	1.40218	3.74868	1.34694
218.766	4.44128	2.49404	4.43559	2.49541	2.85603	2.34643	1.40212	3.74846	1.34684
218.933	4.44099	2.49376	4.43527	2.49518	2.85581	2.34601	1.40204	3.74825	1.34671
219.1	4.44066	2.49341	4.43491	2.49494	2.85556	2.34572	1.40196	3.74805	1.34661
219.267	4.44043	2.49309	4.43464	2.49462	2.85526	2.34556	1.40189	3.74785	1.34654
219.435	4.44019	2.49276	4.43433	2.49432	2.85489	2.34523	1.40183	3.74766	1.34642
219.602	4.43993	2.49246	4.43394	2.49404	2.85451	2.34487	1.40178	3.74747	1.34632
219.768	4.4397	2.49218	4.43365	2.49376	2.85409	2.3446	1.40171	3.74729	1.34623
219.934	4.43936	2.49193	4.43328	2.49341	2.85378	2.34426	1.40167	3.74709	1.34612
220.101	4.43904	2.4917	4.43294	2.49309	2.8536	2.34392	1.40159	3.74689	1.34605
220.269	4.43874	2.49146	4.43256	2.49276	2.85334	2.34369	1.40153	3.74669	1.34596
220.435	4.43831	2.49122	4.4322	2.49246	2.85304	2.34351	1.40143	3.74652	1.34584
220.603	4.43794	2.49103	4.43192	2.49218	2.85276	2.34322	1.40139	3.74634	1.34576
220.771	4.43764	2.49065	4.43155	2.49193	2.85249	2.34298	1.40132	3.74618	1.34566
220.937	4.43729	2.49032	4.43114	2.4917	2.8521	2.3426	1.40124	3.74598	1.34554
221.106	4.43692	2.49007	4.43084	2.49146	2.85182	2.34222	1.40116	3.74578	1.34546
221.271	4.43663	2.48974	4.4305	2.49122	2.85155	2.34188	1.40107	3.74558	1.34539
221.438	4.43631	2.48935	4.43006	2.49103	2.85131	2.3416	1.40099	3.74538	1.34529
221.604	4.43589	2.48909	4.42972	2.49065	2.85097	2.34132	1.40089	3.74519	1.34521
221.773	4.43559	2.48877	4.42938	2.49032	2.85063	2.34101	1.40082	3.74499	1.34511
221.94	4.43527	2.48848	4.42892	2.49007	2.85019	2.3407	1.40074	3.74481	1.34503
222.106	4.43491	2.4882	4.4285	2.48974	2.84981	2.34039	1.40071	3.74461	1.34497
222.273	4.43464	2.48783	4.42808	2.48935	2.84946	2.34009	1.40061	3.74441	1.34488
222.442	4.43433	2.4875	4.42766	2.48909	2.84915	2.3398	1.40054	3.7442	1.34481
222.607	4.43394	2.4872	4.42727	2.48877	2.84881	2.33951	1.40047	3.744	1.34472
222.775	4.43365	2.48681	4.42705	2.48848	2.84852	2.33919	1.4004	3.7438	1.34461
222.94	4.43328	2.48646	4.42662	2.4882	2.84818	2.33878	1.40034	3.74364	1.3445
223.108	4.43294	2.48617	4.42621	2.48783	2.8478	2.33839	1.40029	3.74345	1.34441
223.276	4.43256	2.4858	4.4258	2.4875	2.84742	2.33799	1.40022	3.74324	1.34431
223.445	4.4322	2.48551	4.42531	2.4872	2.84706	2.33772	1.40015	3.74306	1.34422
223.611	4.43192	2.48518	4.42487	2.48681	2.8467	2.33739	1.40008	3.74286	1.34414
223.78	4.43155	2.48477	4.42463	2.48646	2.84633	2.33712	1.4	3.74263	1.34406
223.949	4.43114	2.48438	4.42423	2.48617	2.84596	2.33685	1.39995	3.74243	1.34394
224.113	4.43084	2.48397	4.42389	2.4858	2.84556	2.3365	1.39989	3.74226	1.34383
224.282	4.4305	2.48368	4.42345	2.48551	2.8452	2.33621	1.39983	3.74208	1.34374
224.448	4.43006	2.48344	4.423	2.48518	2.84482	2.33587	1.39976	3.74191	1.34364
224.614	4.42972	2.48311	4.42248	2.48477	2.84441	2.33542	1.39971	3.7417	1.34354
224.782	4.42938	2.48284	4.42197	2.48438	2.84398	2.33501	1.39964	3.74152	1.34343
224.949	4.42892	2.48255	4.4216	2.48397	2.84366	2.33472	1.39958	3.74132	1.3433
225.116	4.4285	2.48217	4.42124	2.48368	2.84329	2.33427	1.39951	3.74112	1.34317
225.283	4.42808	2.48181	4.42077	2.48344	2.84286	2.33395	1.39944	3.74094	1.34306
225.45	4.42766	2.4815	4.42041	2.48311	2.84257	2.33365	1.39937	3.74077	1.34295
225.617	4.42727	2.48111	4.42002	2.48284	2.84224	2.33327	1.39929	3.7406	1.34289
225.785	4.42705	2.48077	4.41957	2.48255	2.8418	2.33278	1.39922	3.74037	1.34279
225.953	4.42662	2.48041	4.41913	2.48217	2.84139	2.33244	1.39915	3.74017	1.3427
226.117	4.42621	2.47999	4.4187	2.48181	2.84099	2.33199	1.39907	3.73999	1.34258
226.285	4.4258	2.4796	4.41815	2.4815	2.8405	2.33159	1.39897	3.7398	1.34248
226.453	4.42531	2.47926	4.41769	2.48111	2.84004	2.33118	1.39888	3.73964	1.3424
226.621	4.42487	2.47893	4.41725	2.48077	2.83963	2.33084	1.3988	3.73948	1.34233
226.787	4.42463	2.47848	4.41678	2.48041	2.8392	2.33041	1.39873	3.7393	1.34224
226.954	4.42423	2.47813	4.41616	2.47999	2.83875	2.33002	1.39864	3.73911	1.34214
227.121	4.42389	2.47775	4.41562	2.4796	2.8383	2.3297	1.39855	3.73892	1.34204
227.288	4.42345	2.47724	4.41505	2.47926	2.83798	2.32936	1.3985	3.73874	1.34192
227.455	4.423	2.47687	4.4145	2.47893	2.83753	2.32905	1.39842	3.73859	1.34183
227.622	4.42248	2.47648	4.41388	2.47848	2.83711	2.32861	1.39837	3.73843	1.34175
227.79	4.42197	2.47613	4.4134	2.47813	2.8367	2.32823	1.39832	3.73823	1.34167
227.958	4.4216	2.47573	4.413	2.47775	2.83629	2.32779	1.39827	3.73805	1.34155
228.124	4.42124	2.47534	4.41251	2.47724	2.83576	2.32738	1.39819	3.73785	1.34144
228.29	4.42077	2.47489	4.41197	2.47687	2.83532	2.3269	1.39813	3.73768	1.34132
228.458	4.42041	2.47446	4.41153	2.47648	2.83492	2.32648	1.39805	3.7375	1.34123
228.625	4.42002	2.474	4.41094	2.47613	2.83454	2.32607	1.398	3.73733	1.34112
228.793	4.41957	2.47357	4.41041	2.47573	2.83412	2.32564	1.39795	3.73717	1.34102
228.959	4.41913	2.4732	4.40989	2.47534	2.83371	2.32514	1.39787	3.73697	1.34092
229.128	4.4187	2.47281	4.40934	2.47489	2.83326	2.32472	1.39781	3.73677	1.3408
229.295	4.41815	2.47243	4.40888	2.47446	2.83275	2.32423	1.39772	3.73657	1.34069
229.461	4.41769	2.47199	4.40838	2.474	2.83233	2.32371	1.39763	3.73638	1.34058
229.63	4.41725	2.47159	4.40783	2.47357	2.83181	2.32313	1.39758	3.73618	1.3405
229.796	4.41678	2.47113	4.40731	2.4732	2.83133	2.32267	1.39753	3.73596	1.34041
229.963	4.41616	2.47071	4.40671	2.47281	2.83088	2.32219	1.39748	3.73577	1.34032
230.131	4.41562	2.47025	4.40619	2.47243	2.83031	2.32178	1.39741	3.73558	1.34023
230.298	4.41505	2.4698	4.40572	2.47199	2.82966	2.32131	1.39735	3.73539	1.34015
230.465	4.4145	2.4694	4.40513	2.47159	2.82919	2.32089	1.39728	3.73521	1.34005
230.632	4.41388	2.46904	4.40455	2.47113	2.82868	2.32043	1.3972	3.73504	1.33996
230.799	4.4134	2.46859	4.40405	2.47071	2.82817	2.31986	1.3971	3.73485	1.33987
230.965	4.413	2.46815	4.40344	2.47025	2.82773	2.31938	1.39702	3.73466	1.33978
231.134	4.41251	2.46768	4.40285	2.4698	2.82717	2.31894	1.39695	3.73449	1.33971
231.299	4.41197	2.46719	4.40224	2.4694	2.82663	2.31841	1.39686	3.7343	1.33962
231.469	4.41153	2.46668	4.40165	2.46904	2.8261	2.31792	1.39677	3.73413	1.33951
231.634	4.41094	2.46623	4.40103	2.46859	2.82552	2.31749	1.39666	3.73394	1.33942
231.801	4.41041	2.46577	4.40037	2.46815	2.82504	2.31684	1.39659	3.73377	1.33931
231.969	4.40989	2.46536	4.39967	2.46768	2.8246	2.31628	1.39651	3.73358	1.3392
232.136	4.40934	2.46487	4.39908	2.46719	2.8241	2.31577	1.39644	3.73337	1.33909
232.303	4.40888	2.46443	4.39852	2.46668	2.82357	2.31526	1.39638	3.73318	1.33897
232.469	4.40838	2.46397	4.39785	2.46623	2.82304	2.31469	1.39633	3.73302	1.33887
232.637	4.40783	2.4635	4.39731	2.46577	2.8224	2.31429	1.39627	3.73284	1.33876
232.802	4.40731	2.46298	4.39677	2.46536	2.82178	2.31384	1.39621	3.73264	1.33865
232.97	4.40671	2.46256	4.39606	2.46487	2.82116	2.31338	1.39613	3.73246	1.33854
233.136	4.40619	2.46202	4.39542	2.46443	2.8207	2.31285	1.39606	3.73228	1.33846
233.304	4.40572	2.46152	4.39471	2.46397	2.8201	2.31232	1.396	3.73211	1.33836
233.473	4.40513	2.46105	4.39396	2.4635	2.81951	2.3118	1.39592	3.73192	1.33826
233.64	4.40455	2.46049	4.39323	2.46298	2.81901	2.31122	1.39584	3.73175	1.33815
233.806	4.40405	2.45993	4.39258	2.46256	2.81836	2.31072	1.39578	3.73158	1.33804
233.975	4.40344	2.45946	4.39188	2.46202	2.81762	2.3102	1.39572	3.73138	1.33796
234.141	4.40285	2.45888	4.39129	2.46152	2.81703	2.30978	1.39565	3.73118	1.33788
234.307	4.40224	2.4584	4.39065	2.46105	2.81641	2.30918	1.39558	3.73101	1.33779
234.476	4.40165	2.45795	4.39002	2.46049	2.81581	2.3086	1.39551	3.73083	1.33767
234.643	4.40103	2.45744	4.38935	2.45993	2.81521	2.30793	1.39545	3.73065	1.33755
234.812	4.40037	2.4569	4.38873	2.45946	2.81459	2.30723	1.39538	3.73049	1.33743
234.979	4.39967	2.45632	4.38801	2.45888	2.8139	2.3065	1.39531	3.73033	1.33732
235.147	4.39908	2.45568	4.38729	2.4584	2.81321	2.30587	1.39526	3.73017	1.33723
235.312	4.39852	2.45512	4.38657	2.45795	2.81249	2.30517	1.39518	3.72998	1.33714
235.481	4.39785	2.45459	4.38579	2.45744	2.81186	2.30463	1.39511	3.72982	1.33703
235.648	4.39731	2.45413	4.38495	2.4569	2.81121	2.30402	1.39505	3.72969	1.33693
235.815	4.39677	2.45367	4.3842	2.45632	2.81061	2.30346	1.39498	3.72953	1.3368
235.982	4.39606	2.45319	4.3835	2.45568	2.81001	2.30291	1.3949	3.72936	1.33667
236.147	4.39542	2.45265	4.38284	2.45512	2.80934	2.30239	1.39483	3.72919	1.33656
236.315	4.39471	2.45208	4.38213	2.45459	2.80875	2.30174	1.39474	3.72903	1.33647
236.481	4.39396	2.45149	4.38144	2.45413	2.80801	2.3011	1.39464	3.72885	1.33635
236.65	4.39323	2.45089	4.3807	2.45367	2.80731	2.3005	1.39456	3.72865	1.33625
236.817	4.39258	2.45026	4.37991	2.45319	2.8066	2.29991	1.39448	3.72848	1.33613
236.984	4.39188	2.44972	4.3792	2.45265	2.80599	2.29926	1.3944	3.72832	1.33601
237.15	4.39129	2.44913	4.37835	2.45208	2.80518	2.29861	1.39432	3.72813	1.33594
237.319	4.39065	2.44854	4.37758	2.45149	2.80452	2.29806	1.39426	3.72792	1.33584
237.485	4.39002	2.44804	4.37681	2.45089	2.80371	2.29742	1.3942	3.72772	1.33576
237.653	4.38935	2.44743	4.376	2.45026	2.80293	2.29668	1.39413	3.72753	1.33568
237.821	4.38873	2.44679	4.37517	2.44972	2.80201	2.29603	1.39403	3.72736	1.3356
237.988	4.38801	2.44608	4.37443	2.44913	2.80125	2.29537	1.39399	3.72718	1.33551
238.155	4.38729	2.44548	4.37356	2.44854	2.80062	2.29463	1.39395	3.72701	1.33542
238.324	4.38657	2.44488	4.37275	2.44804	2.7999	2.2939	1.39388	3.72684	1.33531
238.489	4.38579	2.44428	4.37192	2.44743	2.79919	2.29323	1.39381	3.72663	1.33521
238.656	4.38495	2.44372	4.37099	2.44679	2.79851	2.29242	1.39377	3.72642	1.3351
238.824	4.3842	2.44312	4.37016	2.44608	2.79764	2.29171	1.39372	3.72625	1.33496
238.991	4.3835	2.44248	4.36938	2.44548	2.79674	2.29103	1.39362	3.72609	1.33484
239.158	4.38284	2.44184	4.36847	2.44488	2.79596	2.29023	1.39354	3.72593	1.33471
239.326	4.38213	2.44119	4.3675	2.44428	2.79518	2.28951	1.39347	3.72577	1.33456
239.494	4.38144	2.44054	4.36667	2.44372	2.79438	2.28875	1.39338	3.72559	1.33445
239.662	4.3807	2.44	4.3658	2.44312	2.79363	2.28801	1.39331	3.72541	1.33433
239.829	4.37991	2.43936	4.3649	2.44248	2.79279	2.2872	1.39327	3.72521	1.33424
239.995	4.3792	2.43872	4.36408	2.44184	2.79199	2.28651	1.39318	3.72504	1.33413
240.164	4.37835	2.43804	4.36322	2.44119	2.7911	2.28571	1.3931	3.72488	1.33402
240.33	4.37758	2.43738	4.3623	2.44054	2.79028	2.28493	1.39302	3.7247	1.33389
240.498	4.37681	2.43672	4.36145	2.44	2.78943	2.2841	1.39294	3.72452	1.33378
240.665	4.376	2.43601	4.36055	2.43936	2.78851	2.28332	1.39287	3.72434	1.33366
240.831	4.37517	2.4352	4.35963	2.43872	2.78757	2.28248	1.39281	3.72416	1.33353
240.999	4.37443	2.43448	4.35879	2.43804	2.78667	2.28171	1.39276	3.72397	1.33343
241.166	4.37356	2.43375	4.3578	2.43738	2.78571	2.28084	1.39273	3.72378	1.33332
241.334	4.37275	2.43301	4.35687	2.43672	2.7848	2.27998	1.39263	3.72362	1.3332
241.502	4.37192	2.43228	4.35585	2.43601	2.78393	2.27918	1.39255	3.72345	1.33307
241.668	4.37099	2.43169	4.35489	2.4352	2.78304	2.27824	1.39251	3.72327	1.33296
241.837	4.37016	2.43112	4.35403	2.43448	2.78207	2.27731	1.39245	3.7231	1.33283
242.004	4.36938	2.43033	4.35304	2.43375	2.78123	2.27655	1.39239	3.72293	1.33274
242.172	4.36847	2.42964	4.35206	2.43301	2.78031	2.27567	1.39232	3.72276	1.33263
242.339	4.3675	2.42889	4.35115	2.43228	2.77933	2.27469	1.39227	3.7226	1.33253
242.505	4.36667	2.42803	4.35011	2.43169	2.77842	2.27386	1.3922	3.72243	1.33243
242.675	4.3658	2.42724	4.34906	2.43112	2.77745	2.273	1.39214	3.72228	1.33233
242.842	4.3649	2.42653	4.34811	2.43033	2.77641	2.27205	1.39206	3.72214	1.33224
243.008	4.36408	2.42573	4.34709	2.42964	2.77546	2.2712	1.392	3.72197	1.33214
243.176	4.36322	2.42495	4.34603	2.42889	2.77443	2.27043	1.39196	3.7218	1.33202
243.344	4.3623	2.42429	4.34496	2.42803	2.77332	2.26952	1.39188	3.72164	1.3319
243.512	4.36145	2.42353	4.3439	2.42724	2.77233	2.26857	1.39179	3.72146	1.33182
243.678	4.36055	2.42268	4.34279	2.42653	2.77129	2.26769	1.39173	3.72128	1.33171
243.846	4.35963	2.42193	4.3417	2.42573	2.7702	2.26669	1.39168	3.7211	1.33159
244.014	4.35879	2.42112	4.3407	2.42495	2.76917	2.26564	1.39157	3.72092	1.33147
244.182	4.3578	2.42025	4.33965	2.42429	2.76808	2.26462	1.39148	3.72075	1.33132
244.348	4.35687	2.41937	4.33857	2.42353	2.76699	2.26357	1.39138	3.72055	1.33118
244.515	4.35585	2.41863	4.33748	2.42268	2.76592	2.26249	1.3913	3.72035	1.33105
244.684	4.35489	2.41771	4.33634	2.42193	2.76482	2.26146	1.39123	3.7202	1.33094
244.85	4.35403	2.41692	4.33518	2.42112	2.76371	2.2604	1.39113	3.72004	1.33083
245.016	4.35304	2.41613	4.33402	2.42025	2.76257	2.25939	1.39108	3.71986	1.33074
245.184	4.35206	2.41536	4.33285	2.41937	2.76143	2.25826	1.39101	3.71968	1.33063
245.355	4.35115	2.41451	4.33179	2.41863	2.7602	2.25719	1.39094	3.71954	1.33053
245.521	4.35011	2.41372	4.33057	2.41771	2.75894	2.25607	1.39087	3.71938	1.3304
245.689	4.34906	2.41289	4.32945	2.41692	2.75774	2.25493	1.39082	3.71923	1.33029
245.857	4.34811	2.412	4.32829	2.41613	2.75662	2.25387	1.39075	3.71906	1.33019
246.023	4.34709	2.41105	4.32721	2.41536	2.75541	2.25287	1.3907	3.71891	1.33008
246.191	4.34603	2.41021	4.32614	2.41451	2.75433	2.25174	1.39067	3.71875	1.32996
246.359	4.34496	2.40935	4.32497	2.41372	2.75313	2.25073	1.39061	3.71858	1.32981
246.527	4.3439	2.40854	4.3237	2.41289	2.75179	2.24965	1.39054	3.71839	1.32969
246.696	4.34279	2.40774	4.3225	2.412	2.75045	2.24842	1.39046	3.71823	1.32953
246.862	4.3417	2.40699	4.3211	2.41105	2.7491	2.24725	1.39039	3.71809	1.32937
247.028	4.3407	2.40604	4.31977	2.41021	2.74774	2.24616	1.3903	3.71789	1.32921
247.196	4.33965	2.40514	4.31855	2.40935	2.74659	2.24499	1.39021	3.71771	1.3291
247.365	4.33857	2.40421	4.31729	2.40854	2.74533	2.24386	1.39015	3.71753	1.32898
247.531	4.33748	2.40325	4.31601	2.40774	2.74412	2.2428	1.39008	3.71737	1.32886
247.698	4.33634	2.4023	4.31472	2.40699	2.74291	2.24158	1.39001	3.7172	1.32874
247.865	4.33518	2.4014	4.31339	2.40604	2.74156	2.24036	1.38991	3.71703	1.32861
248.035	4.33402	2.40044	4.31215	2.40514	2.7401	2.23902	1.38983	3.71686	1.3285
248.201	4.33285	2.39938	4.31084	2.40421	2.73868	2.23774	1.38976	3.71671	1.32838
248.37	4.33179	2.39844	4.30963	2.40325	2.73725	2.23649	1.38969	3.71653	1.32826
248.535	4.33057	2.39742	4.30834	2.4023	2.7358	2.23532	1.38962	3.71636	1.32814
248.703	4.32945	2.39646	4.30698	2.4014	2.73432	2.234	1.38955	3.71623	1.32804
248.869	4.32829	2.39554	4.30563	2.40044	2.73291	2.23268	1.38951	3.71607	1.3279
249.036	4.32721	2.39459	4.30436	2.39938	2.73152	2.23124	1.38942	3.71592	1.32778
249.206	4.32614	2.39363	4.30289	2.39844	2.73006	2.22971	1.38934	3.71575	1.32766
249.374	4.32497	2.39267	4.30148	2.39742	2.72872	2.22827	1.38926	3.71557	1.32754
249.54	4.3237	2.39169	4.30008	2.39646	2.72729	2.22691	1.3892	3.71542	1.32743
249.709	4.3225	2.39069	4.29864	2.39554	2.72587	2.22568	1.38912	3.71526	1.32731
249.877	4.3211	2.38968	4.29722	2.39459	2.72454	2.22442	1.38902	3.7151	1.32716
250.046	4.31977	2.38865	4.29591	2.39363	2.72308	2.22312	1.38895	3.71493	1.32703
250.212	4.31855	2.38761	4.29458	2.39267	2.72166	2.22168	1.38888	3.71477	1.32691
250.379	4.31729	2.38657	4.29307	2.39169	2.72015	2.22019	1.3888	3.7146	1.32678
250.546	4.31601	2.38555	4.29156	2.39069	2.7185	2.2187	1.38869	3.71443	1.32666
250.714	4.31472	2.3845	4.29002	2.38968	2.71694	2.21721	1.3886	3.71428	1.32653
250.881	4.31339	2.38336	4.28838	2.38865	2.71535	2.21582	1.38853	3.71411	1.32641
251.048	4.31215	2.38231	4.2868	2.38761	2.71369	2.21447	1.38847	3.71397	1.32626
251.216	4.31084	2.38126	4.28533	2.38657	2.71218	2.21306	1.38839	3.71379	1.3261
251.385	4.30963	2.38019	4.28388	2.38555	2.71067	2.21147	1.38831	3.71363	1.32599
251.551	4.30834	2.37912	4.28235	2.3845	2.70902	2.20997	1.38827	3.71347	1.32587
251.717	4.30698	2.37808	4.2809	2.38336	2.70743	2.20845	1.38818	3.7133	1.32574
251.887	4.30563	2.37695	4.27941	2.38231	2.70572	2.20691	1.38812	3.71312	1.3256
252.055	4.30436	2.37583	4.27797	2.38126	2.7041	2.20539	1.38805	3.71294	1.32545
252.223	4.30289	2.37462	4.27642	2.38019	2.70252	2.20386	1.38799	3.71278	1.32531
252.389	4.30148	2.37359	4.27475	2.37912	2.70084	2.20224	1.38793	3.7126	1.32519
252.558	4.30008	2.3725	4.27318	2.37808	2.69916	2.20062	1.38786	3.71243	1.32505
252.725	4.29864	2.37138	4.27153	2.37695	2.69754	2.19893	1.38778	3.71227	1.32496
252.892	4.29722	2.37028	4.26982	2.37583	2.69584	2.19724	1.38771	3.7121	1.32487
253.06	4.29591	2.36918	4.26821	2.37462	2.69407	2.19558	1.38765	3.71192	1.32473
253.227	4.29458	2.3679	4.26667	2.37359	2.69232	2.19397	1.38755	3.71174	1.3246
253.396	4.29307	2.36673	4.26502	2.3725	2.69042	2.19231	1.3875	3.71159	1.32449
253.563	4.29156	2.36552	4.26339	2.37138	2.68842	2.19064	1.38741	3.71144	1.32438
253.732	4.29002	2.36429	4.26175	2.37028	2.68671	2.18903	1.38734	3.71128	1.32426
253.897	4.28838	2.36321	4.26002	2.36918	2.68491	2.18729	1.38728	3.71113	1.32413
254.067	4.2868	2.3621	4.25828	2.3679	2.68315	2.18552	1.38722	3.71095	1.32401
254.235	4.28533	2.36076	4.25656	2.36673	2.68163	2.18383	1.38718	3.71081	1.32387
254.402	4.28388	2.35958	4.2548	2.36552	2.67996	2.18206	1.38713	3.71062	1.32373
254.569	4.28235	2.35838	4.25309	2.36429	2.67799	2.1802	1.38706	3.71046	1.32358
254.739	4.2809	2.357	4.25128	2.36321	2.67615	2.17851	1.38696	3.71031	1.32344
254.907	4.27941	2.35574	4.2495	2.3621	2.67437	2.17665	1.38689	3.71015	1.32333
255.073	4.27797	2.35454	4.24771	2.36076	2.67247	2.17482	1.38679	3.70998	1.3232
255.242	4.27642	2.35327	4.24592	2.35958	2.67058	2.17303	1.38672	3.7098	1.32306
255.406	4.27475	2.35194	4.24402	2.35838	2.66874	2.17116	1.38664	3.70965	1.32294
255.575	4.27318	2.35065	4.24219	2.357	2.66675	2.16934	1.38655	3.70948	1.32281
255.743	4.27153	2.34931	4.24046	2.35574	2.66468	2.16758	1.38647	3.70931	1.32267
255.911	4.26982	2.348	4.23858	2.35454	2.66272	2.1657	1.38639	3.70912	1.32252
256.078	4.26821	2.34669	4.23664	2.35327	2.66073	2.16376	1.3863	3.70897	1.32236
256.245	4.26667	2.34535	4.23486	2.35194	2.65871	2.16184	1.38621	3.7088	1.32221
256.415	4.26502	2.34406	4.23297	2.35065	2.6568	2.15998	1.38617	3.70863	1.32209
256.582	4.26339	2.34278	4.231	2.34931	2.65479	2.15805	1.38614	3.70847	1.32194
256.751	4.26175	2.34155	4.22917	2.348	2.65278	2.1561	1.38609	3.70832	1.32177
256.916	4.26002	2.34023	4.22721	2.34669	2.65086	2.15419	1.38604	3.70815	1.32166
257.084	4.25828	2.33898	4.22524	2.34535	2.64897	2.15232	1.38599	3.70799	1.32151
257.251	4.25656	2.33755	4.22335	2.34406	2.64691	2.15033	1.38595	3.70782	1.32139
257.418	4.2548	2.33613	4.22146	2.34278	2.64491	2.14845	1.38588	3.70766	1.32126
257.587	4.25309	2.33469	4.21948	2.34155	2.64289	2.14649	1.38582	3.70751	1.32115
257.755	4.25128	2.33317	4.21752	2.34023	2.64063	2.1445	1.38575	3.70734	1.32103
257.923	4.2495	2.33174	4.21549	2.33898	2.63849	2.14257	1.38568	3.70716	1.32088
258.09	4.24771	2.33035	4.21342	2.33755	2.63648	2.14055	1.3856	3.70701	1.3207
258.259	4.24592	2.32895	4.21134	2.33613	2.63423	2.13854	1.38552	3.70685	1.32057
258.426	4.24402	2.32767	4.20935	2.33469	2.63202	2.13664	1.38546	3.70667	1.32044
258.594	4.24219	2.32626	4.20734	2.33317	2.63006	2.13469	1.38537	3.7065	1.32028
258.762	4.24046	2.3247	4.20518	2.33174	2.62779	2.1326	1.38532	3.70634	1.32014
258.931	4.23858	2.32328	4.20313	2.33035	2.62562	2.13056	1.38526	3.70618	1.32
259.099	4.23664	2.32162	4.20088	2.32895	2.6235	2.12854	1.38518	3.70602	1.31985
259.265	4.23486	2.32001	4.1987	2.32767	2.62126	2.12641	1.38512	3.70585	1.31969
259.436	4.23297	2.31848	4.1966	2.32626	2.61907	2.1243	1.38507	3.70571	1.31954
259.601	4.231	2.317	4.19451	2.3247	2.61684	2.12223	1.385	3.70554	1.3194
259.771	4.22917	2.31555	4.19239	2.32328	2.61457	2.12015	1.38492	3.70535	1.31927
259.937	4.22721	2.31404	4.19029	2.32162	2.6123	2.11797	1.38484	3.70518	1.31912
260.106	4.22524	2.31257	4.18808	2.32001	2.61008	2.11581	1.38475	3.705	1.31897
260.273	4.22335	2.31102	4.18585	2.31848	2.60782	2.11366	1.38467	3.70484	1.31884
260.44	4.22146	2.3095	4.18367	2.317	2.60552	2.11149	1.38456	3.70466	1.31867
260.611	4.21948	2.30795	4.18142	2.31555	2.60328	2.10938	1.38444	3.7045	1.31849
260.776	4.21752	2.30637	4.17908	2.31404	2.6011	2.1074	1.38435	3.70434	1.31832
260.946	4.21549	2.30486	4.17691	2.31257	2.59884	2.1053	1.38423	3.70419	1.31818
261.112	4.21342	2.30334	4.17477	2.31102	2.59652	2.10318	1.38415	3.70403	1.31804
261.28	4.21134	2.3017	4.17246	2.3095	2.59419	2.1011	1.38408	3.70389	1.3179
261.448	4.20935	2.30014	4.17019	2.30795	2.59189	2.0989	1.38402	3.70373	1.31774
261.615	4.20734	2.2986	4.16801	2.30637	2.58958	2.09664	1.38393	3.70359	1.3176
261.784	4.20518	2.29684	4.16562	2.30486	2.58724	2.09448	1.38386	3.70346	1.31745
261.954	4.20313	2.29529	4.16325	2.30334	2.58492	2.09232	1.38379	3.70331	1.31727
262.12	4.20088	2.29365	4.16091	2.3017	2.58253	2.09015	1.38373	3.70317	1.31714
262.29	4.1987	2.29203	4.1586	2.30014	2.58017	2.08797	1.38366	3.70301	1.31701
262.457	4.1966	2.29042	4.15625	2.2986	2.57782	2.08571	1.3836	3.70286	1.31687
262.623	4.19451	2.28879	4.15385	2.29684	2.57546	2.08344	1.38351	3.7027	1.31671
262.791	4.19239	2.28713	4.1514	2.29529	2.57309	2.08118	1.38341	3.70254	1.31656
262.96	4.19029	2.28547	4.149	2.29365	2.57072	2.07884	1.38332	3.70237	1.31643
263.128	4.18808	2.28372	4.1465	2.29203	2.56833	2.07655	1.38326	3.7022	1.3163
263.295	4.18585	2.2821	4.14398	2.29042	2.56583	2.07436	1.3832	3.70202	1.31616
263.462	4.18367	2.28044	4.14152	2.28879	2.56329	2.07209	1.38314	3.70186	1.31601
263.631	4.18142	2.27882	4.13907	2.28713	2.56093	2.06979	1.38309	3.70168	1.31587
263.799	4.17908	2.27711	4.13654	2.28547	2.55852	2.06756	1.38304	3.7015	1.31574
263.966	4.17691	2.27539	4.13406	2.28372	2.5561	2.06524	1.38298	3.70136	1.3156
264.135	4.17477	2.27361	4.13166	2.2821	2.55368	2.06291	1.38293	3.7012	1.31546
264.304	4.17246	2.27177	4.12916	2.28044	2.55121	2.06062	1.38289	3.70102	1.31532
264.472	4.17019	2.26989	4.12659	2.27882	2.54861	2.05834	1.38282	3.70087	1.31516
264.638	4.16801	2.26808	4.12404	2.27711	2.54617	2.05604	1.38279	3.70074	1.315
264.807	4.16562	2.26623	4.12144	2.27539	2.54344	2.05376	1.38272	3.70059	1.31485
264.975	4.16325	2.26449	4.11888	2.27361	2.54088	2.05144	1.38266	3.70045	1.31469
265.141	4.16091	2.26282	4.11624	2.27177	2.5384	2.04907	1.3826	3.7003	1.31453
265.311	4.1586	2.26109	4.11364	2.26989	2.53578	2.04669	1.38253	3.70015	1.3144
265.478	4.15625	2.2594	4.11098	2.26808	2.53328	2.04431	1.38246	3.69999	1.31425
265.644	4.15385	2.25762	4.10832	2.26623	2.53084	2.042	1.38239	3.69981	1.31409
265.814	4.1514	2.2558	4.10562	2.26449	2.52828	2.03962	1.38231	3.69966	1.31392
265.981	4.149	2.2538	4.103	2.26282	2.52585	2.03727	1.38222	3.6995	1.31378
266.15	4.1465	2.25198	4.10031	2.26109	2.52336	2.0349	1.38217	3.69933	1.31364
266.317	4.14398	2.25007	4.09762	2.2594	2.52076	2.03252	1.38208	3.69913	1.31347
266.483	4.14152	2.24824	4.09495	2.25762	2.51833	2.0301	1.38201	3.69896	1.31332
266.653	4.13907	2.24628	4.09224	2.2558	2.5158	2.02766	1.38194	3.6988	1.31317
266.819	4.13654	2.24451	4.08949	2.2538	2.51312	2.02523	1.38186	3.69864	1.31302
266.988	4.13406	2.24256	4.08677	2.25198	2.51064	2.02278	1.38179	3.69847	1.31287
267.155	4.13166	2.24063	4.08413	2.25007	2.50807	2.02051	1.38175	3.69831	1.3127
267.323	4.12916	2.23868	4.08141	2.24824	2.50535	2.01812	1.38166	3.69816	1.31254
267.493	4.12659	2.2368	4.07871	2.24628	2.50276	2.01575	1.38158	3.698	1.31241
267.659	4.12404	2.23481	4.07593	2.24451	2.50034	2.01337	1.38153	3.69786	1.31223
267.827	4.12144	2.23288	4.07317	2.24256	2.49769	2.01091	1.38148	3.69773	1.31206
267.995	4.11888	2.2309	4.07033	2.24063	2.4952	2.00845	1.3814	3.6976	1.31192
268.162	4.11624	2.22891	4.0675	2.23868	2.49267	2.00601	1.38133	3.69745	1.31177
268.33	4.11364	2.22698	4.06456	2.2368	2.48995	2.00358	1.38127	3.6973	1.31159
268.498	4.11098	2.22506	4.06174	2.23481	2.48724	2.00117	1.3812	3.69715	1.31141
268.669	4.10832	2.22308	4.05889	2.23288	2.48461	1.99879	1.38113	3.69702	1.31122
268.836	4.10562	2.22108	4.05601	2.2309	2.48183	1.99632	1.38105	3.69687	1.31104
269.002	4.103	2.21902	4.05302	2.22891	2.47921	1.99383	1.38099	3.6967	1.31087
269.171	4.10031	2.21695	4.05011	2.22698	2.47662	1.99127	1.38094	3.69651	1.3107
269.339	4.09762	2.21489	4.04713	2.22506	2.47394	1.98879	1.38088	3.69634	1.31055
269.506	4.09495	2.21281	4.04404	2.22308	2.47131	1.98629	1.38082	3.69617	1.31038
269.676	4.09224	2.2108	4.04112	2.22108	2.46866	1.9837	1.38077	3.69601	1.31021
269.843	4.08949	2.20885	4.03823	2.21902	2.466	1.98123	1.38072	3.69587	1.31003
270.013	4.08677	2.20685	4.03529	2.21695	2.46339	1.97875	1.38065	3.69571	1.30987
270.18	4.08413	2.20475	4.03232	2.21489	2.46081	1.97622	1.38061	3.69553	1.30972
270.349	4.08141	2.20272	4.02935	2.21281	2.45822	1.97376	1.38055	3.69537	1.30958
270.515	4.07871	2.20062	4.02626	2.2108	2.45565	1.97126	1.38049	3.69521	1.30941
270.686	4.07593	2.19849	4.02318	2.20885	2.45295	1.96881	1.38046	3.69506	1.30923
270.853	4.07317	2.19634	4.02014	2.20685	2.45027	1.96633	1.38041	3.69494	1.30907
271.021	4.07033	2.19424	4.01716	2.20475	2.44756	1.9639	1.38032	3.69479	1.30891
271.188	4.0675	2.19207	4.01417	2.20272	2.44492	1.96134	1.38025	3.69464	1.30874
271.357	4.06456	2.18996	4.01111	2.20062	2.44222	1.95884	1.38019	3.69447	1.3086
271.525	4.06174	2.1878	4.00812	2.19849	2.43951	1.95628	1.38012	3.6943	1.30844
271.693	4.05889	2.18564	4.00499	2.19634	2.43684	1.95369	1.38006	3.69413	1.30826
271.862	4.05601	2.18352	4.00169	2.19424	2.43422	1.95116	1.38	3.69399	1.3081
272.03	4.05302	2.18138	3.99858	2.19207	2.4315	1.94871	1.37993	3.69382	1.30792
272.198	4.05011	2.17918	3.9955	2.18996	2.42886	1.94626	1.37988	3.69366	1.30779
272.365	4.04713	2.17697	3.99223	2.1878	2.42628	1.94372	1.37979	3.69349	1.30765
272.534	4.04404	2.17481	3.9891	2.18564	2.4237	1.94125	1.37973	3.69332	1.30748
272.702	4.04112	2.17255	3.98597	2.18352	2.42105	1.9387	1.37969	3.69316	1.30727
272.872	4.03823	2.17025	3.98274	2.18138	2.41837	1.93617	1.37963	3.693	1.30711
273.038	4.03529	2.16813	3.97959	2.17918	2.41568	1.93355	1.37957	3.69283	1.30694
273.206	4.03232	2.16607	3.97641	2.17697	2.41299	1.93098	1.37953	3.69266	1.30677
273.375	4.02935	2.16385	3.97321	2.17481	2.4103	1.92848	1.37946	3.6925	1.30663
273.542	4.02626	2.16178	3.9701	2.17255	2.40764	1.92592	1.37938	3.69233	1.30644
273.709	4.02318	2.15966	3.96686	2.17025	2.40497	1.92334	1.37931	3.69219	1.30626
273.877	4.02014	2.15736	3.96359	2.16813	2.40227	1.92078	1.37925	3.69206	1.30609
274.045	4.01716	2.15514	3.96039	2.16607	2.39959	1.91834	1.37921	3.69191	1.3059
274.215	4.01417	2.15281	3.95719	2.16385	2.39681	1.91582	1.37914	3.69175	1.30574
274.383	4.01111	2.15049	3.9539	2.16178	2.39403	1.91325	1.37908	3.69159	1.30557
274.552	4.00812	2.14817	3.95059	2.15966	2.39135	1.91064	1.37903	3.6914	1.30537
274.719	4.00499	2.14589	3.94733	2.15736	2.3887	1.90797	1.37896	3.69122	1.30519
274.886	4.00169	2.14362	3.94409	2.15514	2.38605	1.90523	1.3789	3.69104	1.30502
275.056	3.99858	2.14141	3.94072	2.15281	2.38343	1.90271	1.37884	3.69086	1.30483
275.225	3.9955	2.13907	3.93739	2.15049	2.38077	1.90006	1.3788	3.69068	1.30469
275.392	3.99223	2.13669	3.93411	2.14817	2.37803	1.89756	1.37877	3.69049	1.30454
275.562	3.9891	2.13431	3.93071	2.14589	2.37533	1.89508	1.3787	3.6903	1.30435
275.729	3.98597	2.13185	3.92727	2.14362	2.37257	1.89248	1.37863	3.69016	1.30416
275.898	3.98274	2.12947	3.92398	2.14141	2.36988	1.88973	1.37855	3.68999	1.304
276.065	3.97959	2.12718	3.92063	2.13907	2.36724	1.88713	1.37849	3.68984	1.30385
276.232	3.97641	2.1249	3.91729	2.13669	2.36452	1.88454	1.37844	3.6897	1.30371
276.402	3.97321	2.12255	3.91393	2.13431	2.36185	1.88201	1.37838	3.68957	1.30355
276.57	3.9701	2.12025	3.91061	2.13185	2.35925	1.87955	1.37831	3.68943	1.30337
276.739	3.96686	2.11791	3.90718	2.12947	2.35655	1.87706	1.37826	3.6893	1.30321
276.906	3.96359	2.11553	3.90383	2.12718	2.3538	1.87458	1.37819	3.68917	1.30303
277.076	3.96039	2.11314	3.90041	2.1249	2.35115	1.87203	1.37814	3.68903	1.30283
277.243	3.95719	2.11072	3.897	2.12255	2.3484	1.86939	1.37809	3.68887	1.30266
277.411	3.9539	2.10823	3.89351	2.12025	2.34578	1.86685	1.37803	3.6887	1.30249
277.58	3.95059	2.10579	3.88998	2.11791	2.34308	1.86431	1.378	3.68853	1.30228
277.748	3.94733	2.1033	3.8865	2.11553	2.3404	1.86175	1.37795	3.68838	1.30208
277.915	3.94409	2.10088	3.88297	2.11314	2.33764	1.85908	1.3779	3.68822	1.3019
278.084	3.94072	2.09851	3.87948	2.11072	2.335	1.85647	1.37784	3.68806	1.30169
278.253	3.93739	2.09619	3.87599	2.10823	2.33219	1.85383	1.37779	3.6879	1.30152
278.42	3.93411	2.09381	3.87241	2.10579	2.32949	1.85114	1.37772	3.68776	1.30134
278.589	3.93071	2.0914	3.8689	2.1033	2.32676	1.84845	1.37766	3.68757	1.30116
278.758	3.92727	2.0889	3.8655	2.10088	2.32403	1.84587	1.37758	3.68739	1.30098
278.925	3.92398	2.08644	3.86198	2.09851	2.32126	1.84332	1.37752	3.68723	1.30081
279.091	3.92063	2.08388	3.85847	2.09619	2.31858	1.84061	1.37745	3.68706	1.30063
279.26	3.91729	2.08135	3.85502	2.09381	2.31589	1.83792	1.3774	3.68688	1.30047
279.429	3.91393	2.0788	3.85154	2.0914	2.31322	1.83524	1.37734	3.68669	1.30029
279.599	3.91061	2.07631	3.84792	2.0889	2.31065	1.83261	1.37727	3.68652	1.30008
279.765	3.90718	2.07378	3.84435	2.08644	2.30799	1.83004	1.37719	3.68638	1.29991
279.935	3.90383	2.07129	3.84089	2.08388	2.30522	1.8275	1.37715	3.68624	1.2997
280.103	3.90041	2.06871	3.83739	2.08135	2.3026	1.82494	1.3771	3.68608	1.29951
280.271	3.897	2.06626	3.83372	2.0788	2.29994	1.82234	1.37705	3.68592	1.29932
280.44	3.89351	2.0637	3.83012	2.07631	2.29719	1.81973	1.37699	3.68576	1.29915
280.606	3.88998	2.06112	3.82651	2.07378	2.29451	1.81704	1.37694	3.6856	1.29896
280.775	3.8865	2.05854	3.82297	2.07129	2.29184	1.81438	1.37691	3.68547	1.29875
280.945	3.88297	2.05603	3.81928	2.06871	2.28911	1.81177	1.37685	3.68533	1.29855
281.112	3.87948	2.05339	3.81563	2.06626	2.28635	1.80916	1.3768	3.68518	1.29836
281.279	3.87599	2.05088	3.81209	2.0637	2.28372	1.80642	1.37675	3.68505	1.29819
281.449	3.87241	2.04835	3.80833	2.06112	2.281	1.80369	1.37668	3.68489	1.29799
281.618	3.8689	2.04579	3.80462	2.05854	2.27827	1.8011	1.3766	3.6847	1.29782
281.785	3.8655	2.04314	3.80103	2.05603	2.27561	1.79842	1.37656	3.68452	1.29763
281.955	3.86198	2.0405	3.79735	2.05339	2.27293	1.79586	1.37653	3.68436	1.29741
282.123	3.85847	2.03783	3.79365	2.05088	2.2702	1.7933	1.3765	3.6842	1.2972
282.292	3.85502	2.03516	3.79003	2.04835	2.2675	1.79077	1.37644	3.68404	1.29698
282.46	3.85154	2.0324	3.78622	2.04579	2.26474	1.78802	1.37636	3.68388	1.29678
282.627	3.84792	2.02983	3.78252	2.04314	2.26192	1.78529	1.37631	3.68371	1.29659
282.797	3.84435	2.02727	3.77878	2.0405	2.25927	1.78254	1.37624	3.68356	1.29638
282.964	3.84089	2.02465	3.77503	2.03783	2.25653	1.7798	1.37619	3.6834	1.29618
283.134	3.83739	2.02209	3.77133	2.03516	2.25381	1.77705	1.37616	3.68321	1.29598
283.301	3.83372	2.01955	3.76762	2.0324	2.25115	1.77446	1.37613	3.68304	1.29576
283.469	3.83012	2.01684	3.76395	2.02983	2.24833	1.77185	1.37607	3.68288	1.29555
283.637	3.82651	2.01415	3.76027	2.02727	2.24551	1.76921	1.37597	3.68271	1.29534
283.807	3.82297	2.01146	3.75635	2.02465	2.24271	1.76653	1.37591	3.68254	1.29513
283.978	3.81928	2.00877	3.75255	2.02209	2.23997	1.76385	1.37584	3.68235	1.29494
284.145	3.81563	2.00606	3.74884	2.01955	2.23723	1.7612	1.37579	3.68217	1.29474
284.313	3.81209	2.00334	3.74488	2.01684	2.23445	1.75854	1.37573	3.682	1.29453
284.482	3.80833	2.00061	3.74105	2.01415	2.23166	1.75583	1.37568	3.68181	1.29437
284.65	3.80462	1.99789	3.73734	2.01146	2.22887	1.75312	1.37562	3.68163	1.29418
284.819	3.80103	1.99516	3.73355	2.00877	2.22611	1.75041	1.37559	3.68148	1.29399
284.988	3.79735	1.99238	3.72974	2.00606	2.22327	1.74772	1.37555	3.68134	1.29379
285.157	3.79365	1.98968	3.72601	2.00334	2.22047	1.745	1.37549	3.68118	1.2936
285.327	3.79003	1.98698	3.72222	2.00061	2.21771	1.74229	1.37546	3.68103	1.29339
285.497	3.78622	1.98425	3.71839	1.99789	2.21493	1.73974	1.37542	3.68086	1.2932
285.665	3.78252	1.98165	3.7146	1.99516	2.21217	1.73706	1.3754	3.68071	1.29302
285.832	3.77878	1.97904	3.71068	1.99238	2.20948	1.73429	1.37536	3.68056	1.29282
286.001	3.77503	1.9764	3.7068	1.98968	2.20678	1.73158	1.37532	3.68042	1.29261
286.168	3.77133	1.97364	3.70296	1.98698	2.20391	1.72896	1.37527	3.68027	1.29238
286.337	3.76762	1.97085	3.69911	1.98425	2.20104	1.72614	1.37522	3.6801	1.29218
286.506	3.76395	1.96793	3.69515	1.98165	2.19811	1.72337	1.37517	3.67995	1.29194
286.674	3.76027	1.9651	3.69127	1.97904	2.19514	1.72062	1.37509	3.67979	1.29172
286.843	3.75635	1.96234	3.68745	1.9764	2.19225	1.71781	1.37506	3.67965	1.29151
287.013	3.75255	1.95958	3.68356	1.97364	2.18934	1.71506	1.37502	3.67948	1.29132
287.181	3.74884	1.9569	3.67957	1.97085	2.18645	1.71228	1.37497	3.67933	1.2911
287.349	3.74488	1.95418	3.67561	1.96793	2.18355	1.70955	1.37491	3.67916	1.2909
287.518	3.74105	1.9514	3.67165	1.9651	2.18067	1.70675	1.37485	3.67897	1.29068
287.687	3.73734	1.94842	3.66757	1.96234	2.1777	1.70404	1.37478	3.67879	1.29048
287.856	3.73355	1.94564	3.66361	1.95958	2.17476	1.70122	1.37475	3.67862	1.29027
288.025	3.72974	1.94274	3.65973	1.9569	2.17177	1.69837	1.37472	3.67846	1.29004
288.193	3.72601	1.93987	3.65582	1.95418	2.16878	1.69554	1.37467	3.67824	1.28983
288.363	3.72222	1.93705	3.65174	1.9514	2.16584	1.69271	1.37462	3.67805	1.28963
288.532	3.71839	1.93425	3.64773	1.94842	2.16294	1.68993	1.37454	3.67788	1.28943
288.7	3.7146	1.93124	3.64369	1.94564	2.16006	1.68713	1.37446	3.67772	1.28921
288.87	3.71068	1.92827	3.63966	1.94274	2.15715	1.68438	1.37438	3.67755	1.28898
289.039	3.7068	1.92537	3.63562	1.93987	2.15412	1.68161	1.37433	3.67738	1.28875
289.208	3.70296	1.92249	3.63159	1.93705	2.15102	1.67876	1.37428	3.67723	1.28855
289.376	3.69911	1.91969	3.62761	1.93425	2.14792	1.67586	1.37422	3.67707	1.28832
289.544	3.69515	1.91699	3.62362	1.93124	2.14477	1.67296	1.37416	3.67691	1.2881
289.713	3.69127	1.9142	3.61949	1.92827	2.14172	1.66998	1.37408	3.67675	1.28789
289.885	3.68745	1.91135	3.61548	1.92537	2.13867	1.66707	1.37401	3.6766	1.28768
290.053	3.68356	1.90836	3.61141	1.92249	2.13557	1.66425	1.37397	3.67643	1.28745
290.222	3.67957	1.90538	3.60721	1.91969	2.1324	1.66144	1.37392	3.67625	1.28721
290.391	3.67561	1.90243	3.60317	1.91699	2.12925	1.6586	1.3739	3.67608	1.287
290.56	3.67165	1.89944	3.59911	1.9142	2.12608	1.65573	1.37388	3.6759	1.28681
290.73	3.66757	1.89652	3.59487	1.91135	2.12288	1.65282	1.37383	3.67575	1.28658
290.897	3.66361	1.89357	3.59084	1.90836	2.11971	1.64985	1.37377	3.67557	1.28634
291.067	3.65973	1.89072	3.58663	1.90538	2.1166	1.64678	1.37373	3.67538	1.28609
291.235	3.65582	1.88776	3.58233	1.90243	2.11337	1.64385	1.37367	3.67522	1.28587
291.403	3.65174	1.88489	3.57817	1.89944	2.11019	1.64091	1.37363	3.67504	1.28565
291.573	3.64773	1.88186	3.57389	1.89652	2.10697	1.63799	1.37359	3.67489	1.28544
291.74	3.64369	1.87893	3.56971	1.89357	2.10377	1.63501	1.37354	3.67476	1.28525
291.912	3.63966	1.87581	3.5655	1.89072	2.10035	1.63202	1.3735	3.6746	1.28503
292.077	3.63562	1.87279	3.56128	1.88776	2.0969	1.62888	1.37347	3.67444	1.28481
292.248	3.63159	1.86983	3.55705	1.88489	2.09342	1.62588	1.3734	3.67427	1.28458
292.417	3.62761	1.86673	3.5528	1.88186	2.08993	1.62275	1.37337	3.6741	1.28435
292.587	3.62362	1.86375	3.54845	1.87893	2.08646	1.61969	1.37333	3.67392	1.28412
292.757	3.61949	1.86078	3.54421	1.87581	2.08305	1.61668	1.37331	3.67376	1.28395
292.925	3.61548	1.85782	3.53988	1.87279	2.07964	1.61362	1.37325	3.67357	1.28371
293.095	3.61141	1.85474	3.5355	1.86983	2.07618	1.61045	1.37322	3.67341	1.28346
293.264	3.60721	1.85183	3.53111	1.86673	2.0727	1.60733	1.37315	3.67322	1.28323
293.433	3.60317	1.84877	3.52671	1.86375	2.06916	1.60419	1.37309	3.67302	1.28296
293.602	3.59911	1.84573	3.5223	1.86078	2.0656	1.60099	1.37302	3.67281	1.28272
293.772	3.59487	1.84263	3.51787	1.85782	2.06202	1.5978	1.37294	3.67263	1.28247
293.943	3.59084	1.8396	3.51352	1.85474	2.05843	1.5946	1.37287	3.67246	1.28221
294.112	3.58663	1.83641	3.5091	1.85183	2.05471	1.59134	1.37281	3.67227	1.28197
294.28	3.58233	1.83318	3.50462	1.84877	2.05101	1.58803	1.37275	3.67212	1.28173
294.451	3.57817	1.82995	3.50024	1.84573	2.0473	1.58469	1.37267	3.67193	1.28147
294.62	3.57389	1.82716	3.49565	1.84263	2.0435	1.5814	1.37264	3.67177	1.28125
294.789	3.56971	1.82394	3.49106	1.8396	2.03963	1.5781	1.37257	3.6716	1.28101
294.957	3.5655	1.82095	3.4866	1.83641	2.03585	1.57482	1.37253	3.67142	1.28077
295.127	3.56128	1.81801	3.48189	1.83318	2.03188	1.57155	1.37248	3.67125	1.28052
295.296	3.55705	1.81481	3.47726	1.82995	2.02798	1.56826	1.37246	3.6711	1.28029
295.465	3.5528	1.81145	3.47277	1.82716	2.02406	1.56483	1.3724	3.67092	1.28007
295.634	3.54845	1.80826	3.46801	1.82394	2.02004	1.56145	1.37234	3.67074	1.27986
295.804	3.54421	1.80504	3.46337	1.82095	2.01599	1.55792	1.37229	3.67057	1.27963
295.974	3.53988	1.80187	3.45877	1.81801	2.01198	1.55441	1.37222	3.67038	1.27939
296.141	3.5355	1.79875	3.45394	1.81481	2.00786	1.55089	1.37217	3.6702	1.27916
296.315	3.53111	1.79547	3.44912	1.81145	2.00374	1.54733	1.37211	3.67003	1.27892
296.482	3.52671	1.79225	3.4444	1.80826	1.99965	1.54384	1.37207	3.66982	1.27867
296.652	3.5223	1.78896	3.43947	1.80504	1.99546	1.54031	1.37203	3.66965	1.27842
296.822	3.51787	1.7857	3.43461	1.80187	1.99124	1.53669	1.37197	3.66949	1.27818
296.991	3.51352	1.78245	3.42984	1.79875	1.98699	1.53297	1.37193	3.66934	1.27793
297.161	3.5091	1.77911	3.42491	1.79547	1.98267	1.52937	1.3719	3.66917	1.27765
297.332	3.50462	1.77583	3.42001	1.79225	1.97825	1.52556	1.37188	3.66899	1.2774
297.502	3.50024	1.77264	3.41523	1.78896	1.97382	1.52176	1.37181	3.66883	1.27716
297.671	3.49565	1.76956	3.41028	1.7857	1.96929	1.51797	1.37177	3.66867	1.2769
297.841	3.49106	1.76629	3.40524	1.78245	1.96472	1.51418	1.37174	3.66851	1.27664
298.009	3.4866	1.76295	3.40034	1.77911	1.96011	1.51027	1.37168	3.66834	1.27635
298.178	3.48189	1.75982	3.39525	1.77583	1.95545	1.50635	1.37164	3.66818	1.27609
298.349	3.47726	1.75638	3.39003	1.77264	1.9507	1.50244	1.37159	3.66799	1.27584
298.518	3.47277	1.75283	3.38497	1.76956	1.94593	1.49845	1.37156	3.6678	1.27559
298.687	3.46801	1.74945	3.37978	1.76629	1.94107	1.4945	1.37148	3.66761	1.27534
298.859	3.46337	1.74615	3.3745	1.76295	1.93618	1.49053	1.3714	3.66741	1.27507
299.027	3.45877	1.74267	3.36935	1.75982	1.93122	1.48652	1.37136	3.66723	1.27481
299.199	3.45394	1.73931	3.36408	1.75638	1.92617	1.48243	1.37134	3.66704	1.27455
299.37	3.44912	1.73587	3.35873	1.75283	1.92111	1.47828	1.37126	3.66684	1.27429
299.539	3.4444	1.73247	3.35328	1.74945	1.91602	1.47404	1.37121	3.66665	1.27404
299.71	3.43947	1.72904	3.34775	1.74615	1.9108	1.46971	1.37118	3.66648	1.27378
299.878	3.43461	1.72555	3.34225	1.74267	1.90557	1.46535	1.3711	3.66629	1.27351
300.05	3.42984	1.72198	3.33672	1.73931	1.90037	1.461	1.37104	3.66612	1.27324
300.221	3.42491	1.71842	3.33117	1.73587	1.89502	1.45662	1.37096	3.66594	1.27299
300.391	3.42001	1.71492	3.32553	1.73247	1.8896	1.45221	1.37089	3.66576	1.27271
300.561	3.41523	1.71138	3.31977	1.72904	1.8841	1.4477	1.37086	3.66559	1.27247
300.731	3.41028	1.70786	3.3139	1.72555	1.87855	1.4432	1.37078	3.66541	1.27218
300.901	3.40524	1.70434	3.30792	1.72198	1.87293	1.43863	1.37071	3.66525	1.2719
301.072	3.40034	1.7008	3.30193	1.71842	1.86722	1.43394	1.37068	3.66509	1.27164
301.242	3.39525	1.69719	3.29608	1.71492	1.86131	1.42923	1.37062	3.6649	1.27136
301.412	3.39003	1.69351	3.29012	1.71138	1.85544	1.42448	1.37057	3.66471	1.27108
301.585	3.38497	1.68986	3.28411	1.70786	1.84949	1.41964	1.37052	3.66453	1.27083
301.753	3.37978	1.68625	3.27802	1.70434	1.84343	1.41477	1.37049	3.66434	1.27055
301.925	3.3745	1.68257	3.27175	1.7008	1.83739	1.40978	1.37046	3.66415	1.27028
302.094	3.36935	1.67894	3.26553	1.69719	1.83134	1.40474	1.37044	3.66396	1.27001
302.268	3.36408	1.67524	3.25922	1.69351	1.82522	1.39972	1.37038	3.66377	1.26974
302.438	3.35873	1.6715	3.25284	1.68986	1.81896	1.39455	1.37035	3.6636	1.26946
302.607	3.35328	1.66768	3.24644	1.68625	1.81269	1.38921	1.37031	3.66339	1.26918
302.779	3.34775	1.66381	3.2399	1.68257	1.80627	1.38398	1.37026	3.66318	1.2689
302.95	3.34225	1.65992	3.2333	1.67894	1.79978	1.37869	1.3702	3.66301	1.26861
303.121	3.33672	1.65596	3.22666	1.67524	1.79324	1.37317	1.37014	3.66282	1.26835
303.292	3.33117	1.65202	3.21994	1.6715	1.78662	1.36774	1.37009	3.66265	1.26807
303.463	3.32553	1.64814	3.21329	1.66768	1.77996	1.36218	1.37005	3.66248	1.26779
303.635	3.31977	1.64418	3.20637	1.66381	1.77315	1.35657	1.37001	3.66229	1.26752
303.807	3.3139	1.64016	3.19928	1.65992	1.76631	1.35095	1.36996	3.66209	1.26725
303.977	3.30792	1.63619	3.1924	1.65596	1.75941	1.3453	1.36993	3.66191	1.26696
304.148	3.30193	1.63207	3.18508	1.65202	1.75246	1.33957	1.36989	3.6617	1.2667
304.322	3.29608	1.62794	3.17773	1.64814	1.7454	1.33383	1.36984	3.66152	1.26645
304.493	3.29012	1.62385	3.1705	1.64418	1.73847	1.32785	1.36978	3.66133	1.26614
304.663	3.28411	1.61981	3.16294	1.64016	1.73131	1.32167	1.36975	3.66116	1.26586
304.836	3.27802	1.61562	3.15524	1.63619	1.72411	1.31543	1.3697	3.66098	1.26556
305.009	3.27175	1.61148	3.14755	1.63207	1.71687	1.30918	1.36966	3.66078	1.26528
305.178	3.26553	1.60741	3.13964	1.62794	1.70949	1.30288	1.3696	3.66058	1.26501
305.351	3.25922	1.60318	3.13177	1.62385	1.70215	1.2966	1.36952	3.66039	1.2647
305.524	3.25284	1.59891	3.12383	1.61981	1.69474	1.29029	1.36948	3.6602	1.26439
305.696	3.24644	1.59469	3.11577	1.61562	1.68726	1.28391	1.36938	3.66002	1.26409
305.867	3.2399	1.59037	3.10763	1.61148	1.67975	1.27736	1.3693	3.65986	1.26378
306.04	3.2333	1.58592	3.0994	1.60741	1.67212	1.27073	1.36927	3.65966	1.26346
306.213	3.22666	1.58146	3.09097	1.60318	1.6645	1.26404	1.36921	3.65948	1.26317
306.385	3.21994	1.57705	3.08243	1.59891	1.65693	1.25719	1.36914	3.65929	1.26288
306.556	3.21329	1.57252	3.07373	1.59469	1.64926	1.25028	1.36908	3.65909	1.2626
306.729	3.20637	1.56795	3.06493	1.59037	1.6416	1.24329	1.36902	3.65887	1.26229
306.903	3.19928	1.56334	3.05598	1.58592	1.63395	1.23622	1.36896	3.65869	1.26199
307.075	3.1924	1.55867	3.04689	1.58146	1.62616	1.22922	1.3689	3.6585	1.26171
307.249	3.18508	1.55397	3.03774	1.57705	1.61837	1.22214	1.36885	3.65831	1.26143
307.42	3.17773	1.54921	3.0284	1.57252	1.6105	1.21507	1.36882	3.6581	1.26112
307.595	3.1705	1.54439	3.01894	1.56795	1.60273	1.20792	1.36875	3.65788	1.26082
307.766	3.16294	1.53955	3.00942	1.56334	1.59488	1.20063	1.36869	3.65769	1.26052
307.94	3.15524	1.53467	2.99977	1.55867	1.58696	1.19323	1.36864	3.6575	1.26022
308.111	3.14755	1.52972	2.99	1.55397	1.57913	1.18586	1.3686	3.65728	1.25988
308.287	3.13964	1.5247	2.98012	1.54921	1.57133	1.17833	1.36854	3.65708	1.25957
308.459	3.13177	1.51967	2.97016	1.54439	1.56342	1.17085	1.36848	3.65687	1.25926
308.631	3.12383	1.51441	2.95995	1.53955	1.55566	1.16338	1.36844	3.65666	1.25893
308.805	3.11577	1.50924	2.94967	1.53467	1.54787	1.15582	1.3684	3.65647	1.25859
308.979	3.10763	1.5039	2.93927	1.52972	1.5401	1.14828	1.36834	3.65629	1.25826
309.151	3.0994	1.49855	2.92867	1.5247	1.53239	1.1407	1.36829	3.6561	1.25794
309.328	3.09097	1.49322	2.918	1.51967	1.52472	1.13301	1.36826	3.65592	1.25763
309.499	3.08243	1.48797	2.90722	1.51441	1.51706	1.12538	1.3682	3.65573	1.25731
309.673	3.07373	1.48252	2.89635	1.50924	1.50938	1.11766	1.36817	3.65555	1.25698
309.846	3.06493	1.47703	2.88546	1.5039	1.50178	1.10982	1.36813	3.65535	1.25668
310.021	3.05598	1.47141	2.8745	1.49855	1.49422	1.102	1.36807	3.65515	1.25636
310.193	3.04689	1.46575	2.86343	1.49322	1.48664	1.0942	1.36802	3.65497	1.25606
310.368	3.03774	1.45999	2.85233	1.48797	1.47917	1.0863	1.36795	3.65481	1.25576
310.543	3.0284	1.45424	2.84102	1.48252	1.4718	1.07845	1.36787	3.65459	1.25547
310.716	3.01894	1.44841	2.82962	1.47703	1.46447	1.07067	1.36784	3.65437	1.25516
310.889	3.00942	1.44256	2.8182	1.47141	1.45715	1.06305	1.36778	3.65416	1.25485
311.062	2.99977	1.43655	2.80669	1.46575	1.44989	1.05534	1.36773	3.65397	1.25452
311.238	2.99	1.43044	2.79503	1.45999	1.44272	1.04761	1.36768	3.65374	1.25419
311.409	2.98012	1.42429	2.78341	1.45424	1.43568	1.04001	1.36761	3.65353	1.25386
311.584	2.97016	1.41815	2.77173	1.44841	1.42857	1.03237	1.36753	3.65333	1.25355
311.758	2.95995	1.41194	2.75994	1.44256	1.42168	1.02463	1.3675	3.65314	1.25323
311.932	2.94967	1.40569	2.74816	1.43655	1.41492	1.01699	1.36746	3.65293	1.25289
312.107	2.93927	1.39938	2.73638	1.43044	1.40814	1.00949	1.36742	3.6527	1.25255
312.278	2.92867	1.39293	2.72463	1.42429	1.40145	1.00194	1.36741	3.65249	1.25222
312.453	2.918	1.38648	2.7128	1.41815	1.39486	0.99438	1.36734	3.65227	1.25188
312.627	2.90722	1.3799	2.70091	1.41194	1.38839	0.98686	1.36728	3.65206	1.25154
312.801	2.89635	1.37316	2.68905	1.40569	1.38199	0.9795	1.36721	3.65185	1.25124
312.974	2.88546	1.36651	2.67712	1.39938	1.37566	0.97217	1.36716	3.65164	1.25092
313.149	2.8745	1.35986	2.66537	1.39293	1.36935	0.96472	1.3671	3.65141	1.25059
313.323	2.86343	1.35304	2.6536	1.38648	1.36328	0.95762	1.36704	3.65123	1.25026
313.495	2.85233	1.34629	2.64186	1.3799	1.35714	0.95053	1.36697	3.65102	1.24991
313.673	2.84102	1.33945	2.6302	1.37316	1.35115	0.94349	1.36688	3.65081	1.24957
313.843	2.82962	1.3325	2.61863	1.36651	1.3452	0.93662	1.36678	3.65062	1.24924
314.019	2.8182	1.32547	2.60701	1.35986	1.3395	0.92979	1.36669	3.65042	1.24887
314.191	2.80669	1.31838	2.5955	1.35304	1.33387	0.92302	1.36663	3.65022	1.24853
314.366	2.79503	1.31124	2.58409	1.34629	1.3283	0.91622	1.36657	3.65001	1.24816
314.541	2.78341	1.30408	2.57279	1.33945	1.32287	0.9094	1.36648	3.6498	1.24778
314.714	2.77173	1.29691	2.56157	1.3325	1.31766	0.90267	1.3664	3.64961	1.24744
314.886	2.75994	1.28973	2.55041	1.32547	1.3123	0.89604	1.36634	3.64942	1.24711
315.06	2.74816	1.28249	2.53945	1.31838	1.30712	0.88966	1.3663	3.64918	1.24676
315.235	2.73638	1.27528	2.52859	1.31124	1.30208	0.88355	1.36622	3.64898	1.24641
315.409	2.72463	1.268	2.51786	1.30408	1.29692	0.87773	1.36615	3.64878	1.24605
315.583	2.7128	1.26066	2.50724	1.29691	1.29205	0.87194	1.36612	3.64857	1.24568
315.757	2.70091	1.25332	2.49672	1.28973	1.28737	0.86639	1.36605	3.64837	1.24535
315.929	2.68905	1.24599	2.48642	1.28249	1.2826	0.86068	1.36597	3.64816	1.24501
316.102	2.67712	1.23859	2.47621	1.27528	1.27805	0.85515	1.3659	3.64794	1.24466
316.275	2.66537	1.23125	2.46609	1.268	1.2737	0.84954	1.36588	3.64772	1.24429
316.449	2.6536	1.22382	2.45621	1.26066	1.26923	0.84404	1.36582	3.6475	1.24392
316.621	2.64186	1.21637	2.44641	1.25332	1.26487	0.8387	1.36577	3.64727	1.24354
316.793	2.6302	1.20891	2.43678	1.24599	1.26053	0.83332	1.36573	3.64708	1.24317
316.967	2.61863	1.20151	2.4274	1.23859	1.25626	0.82809	1.36567	3.64685	1.24278
317.14	2.60701	1.19414	2.41813	1.23125	1.25211	0.82303	1.36562	3.64663	1.24241
317.314	2.5955	1.18691	2.40907	1.22382	1.24807	0.818	1.36556	3.6464	1.24202
317.485	2.58409	1.1797	2.40013	1.21637	1.24411	0.81308	1.36551	3.64614	1.24164
317.66	2.57279	1.17248	2.39133	1.20891	1.24036	0.80831	1.36544	3.64593	1.24127
317.834	2.56157	1.1652	2.38264	1.20151	1.23657	0.8036	1.36537	3.64571	1.24092
318.007	2.55041	1.15796	2.37418	1.19414	1.23281	0.79904	1.36532	3.64547	1.24054
318.177	2.53945	1.15068	2.36602	1.18691	1.22911	0.79459	1.36526	3.64525	1.24018
318.35	2.52859	1.14352	2.35803	1.1797	1.22542	0.79022	1.36518	3.64503	1.23983
318.522	2.51786	1.13652	2.3501	1.17248	1.22181	0.7859	1.36509	3.64478	1.23946
318.697	2.50724	1.1296	2.34241	1.1652	1.21834	0.78165	1.36503	3.64455	1.2391
318.867	2.49672	1.1227	2.33488	1.15796	1.21488	0.77743	1.36495	3.64432	1.23875
319.04	2.48642	1.11588	2.3274	1.15068	1.21146	0.77328	1.36487	3.64411	1.23838
319.213	2.47621	1.10908	2.3201	1.14352	1.2081	0.7693	1.36481	3.64392	1.23799
319.386	2.46609	1.10228	2.31289	1.13652	1.20478	0.76546	1.36474	3.64369	1.23761
319.557	2.45621	1.0956	2.30588	1.1296	1.20156	0.7616	1.36469	3.64347	1.23722
319.73	2.44641	1.08904	2.29908	1.1227	1.19837	0.75774	1.3646	3.64323	1.23685
319.902	2.43678	1.08257	2.29233	1.11588	1.19518	0.754	1.36455	3.64303	1.23645
320.073	2.4274	1.07616	2.28558	1.10908	1.19212	0.75031	1.36448	3.6428	1.23607
320.246	2.41813	1.06985	2.27917	1.10228	1.18907	0.74666	1.36442	3.64257	1.23567
320.418	2.40907	1.06365	2.2728	1.0956	1.18608	0.7431	1.36436	3.64236	1.23527
320.589	2.40013	1.05756	2.26638	1.08904	1.18312	0.73982	1.36437	3.64213	1.23488
320.76	2.39133	1.05157	2.26026	1.08257	1.18024	0.7365	1.36434	3.64188	1.23448
320.933	2.38264	1.04561	2.25433	1.07616	1.1773	0.73328	1.36427	3.64165	1.23411
321.104	2.37418	1.03984	2.24846	1.06985	1.17442	0.73007	1.36424	3.64142	1.2337
321.276	2.36602	1.03405	2.2427	1.06365	1.17155	0.72703	1.36419	3.64117	1.2333
321.447	2.35803	1.02837	2.23706	1.05756	1.1687	0.72387	1.36413	3.64095	1.23291
321.617	2.3501	1.02278	2.23144	1.05157	1.16593	0.7208	1.36405	3.64069	1.23252
321.789	2.34241	1.01732	2.22602	1.04561	1.16328	0.71777	1.36396	3.64045	1.23213
321.96	2.33488	1.01202	2.2205	1.03984	1.16057	0.71486	1.3639	3.6402	1.23172
322.128	2.3274	1.0069	2.21513	1.03405	1.15795	0.71191	1.36384	3.63992	1.23132
322.301	2.3201	1.00178	2.20993	1.02837	1.15544	0.70902	1.36372	3.63965	1.2309
322.473	2.31289	0.99687	2.20482	1.02278	1.15288	0.70618	1.36361	3.63942	1.2305
322.644	2.30588	0.99214	2.1998	1.01732	1.15026	0.70347	1.36357	3.63919	1.23009
322.813	2.29908	0.98745	2.19487	1.01202	1.14762	0.70075	1.36348	3.63895	1.22969
322.985	2.29233	0.98277	2.18992	1.0069	1.14499	0.69805	1.3634	3.63871	1.22927
323.157	2.28558	0.97832	2.18501	1.00178	1.14232	0.69539	1.36334	3.63848	1.22886
323.326	2.27917	0.97386	2.18016	0.99687	1.13973	0.69271	1.36328	3.63826	1.22844
323.496	2.2728	0.96953	2.17536	0.99214	1.13731	0.68998	1.36321	3.63803	1.22802
323.667	2.26638	0.96523	2.17066	0.98745	1.13489	0.6873	1.36313	3.63779	1.22761
323.837	2.26026	0.96116	2.16608	0.98277	1.13246	0.68464	1.36303	3.63757	1.2272
324.006	2.25433	0.95713	2.16166	0.97832	1.13011	0.68199	1.36294	3.63734	1.22679
324.178	2.24846	0.95323	2.15723	0.97386	1.12774	0.67945	1.36287	3.63707	1.22634
324.348	2.2427	0.9494	2.15278	0.96953	1.1254	0.67696	1.36279	3.63679	1.2259
324.516	2.23706	0.94568	2.14857	0.96523	1.12313	0.67449	1.36272	3.63654	1.22546
324.686	2.23144	0.94201	2.14429	0.96116	1.12089	0.672	1.36263	3.63628	1.22504
324.856	2.22602	0.93851	2.13998	0.95713	1.11863	0.6696	1.36255	3.63601	1.2246
325.025	2.2205	0.93495	2.13581	0.95323	1.11638	0.66719	1.36246	3.63575	1.22416
325.195	2.21513	0.93144	2.1317	0.9494	1.11409	0.66478	1.36242	3.63548	1.22373
325.364	2.20993	0.92806	2.12756	0.94568	1.11189	0.66236	1.36237	3.63523	1.2233
325.535	2.20482	0.92469	2.12359	0.94201	1.10968	0.66012	1.36235	3.63497	1.22286
325.704	2.1998	0.92132	2.11961	0.93851	1.10758	0.65778	1.36232	3.63472	1.22244
325.873	2.19487	0.91824	2.11569	0.93495	1.10538	0.65553	1.36226	3.63446	1.22204
326.042	2.18992	0.91515	2.11185	0.93144	1.10323	0.65326	1.36221	3.6342	1.22165
326.212	2.18501	0.91205	2.10794	0.92806	1.10105	0.65104	1.36216	3.63395	1.22123
326.379	2.18016	0.90913	2.10415	0.92469	1.0989	0.64881	1.36212	3.6337	1.2208
326.548	2.17536	0.90612	2.1004	0.92132	1.09675	0.6467	1.36206	3.63345	1.22037
326.718	2.17066	0.90319	2.09663	0.91824	1.09468	0.64456	1.36202	3.6332	1.21996
326.886	2.16608	0.90033	2.09295	0.91515	1.09268	0.64251	1.36196	3.63294	1.21951
327.055	2.16166	0.89748	2.08937	0.91205	1.09067	0.6403	1.36186	3.63269	1.21907
327.222	2.15723	0.89464	2.08574	0.90913	1.08855	0.63817	1.36177	3.63242	1.21863
327.392	2.15278	0.892	2.08216	0.90612	1.0865	0.63598	1.36169	3.63217	1.21817
327.559	2.14857	0.88926	2.07866	0.90319	1.08445	0.6339	1.36164	3.63192	1.21771
327.728	2.14429	0.88661	2.07519	0.90033	1.08231	0.63183	1.36156	3.63168	1.21723
327.897	2.13998	0.88406	2.07173	0.89748	1.08026	0.62986	1.36149	3.63139	1.21675
328.066	2.13581	0.88152	2.0684	0.89464	1.07833	0.62788	1.36141	3.63113	1.21629
328.234	2.1317	0.87887	2.06507	0.892	1.07629	0.62589	1.36133	3.63085	1.21584
328.403	2.12756	0.87637	2.06174	0.88926	1.07435	0.62377	1.36125	3.63057	1.21537
328.571	2.12359	0.87391	2.05842	0.88661	1.07238	0.62172	1.36116	3.63031	1.2149
328.738	2.11961	0.87149	2.05518	0.88406	1.07044	0.61971	1.36111	3.63004	1.21444
328.906	2.11569	0.86908	2.05195	0.88152	1.06851	0.61774	1.36105	3.62977	1.21396
329.072	2.11185	0.86682	2.04879	0.87887	1.06661	0.61584	1.36095	3.62949	1.2135
329.24	2.10794	0.86456	2.04564	0.87637	1.06476	0.61397	1.36086	3.62921	1.21306
329.409	2.10415	0.86225	2.04257	0.87391	1.06286	0.61215	1.3608	3.62894	1.21262
329.576	2.1004	0.86	2.03947	0.87149	1.06105	0.61037	1.3607	3.62869	1.21216
329.743	2.09663	0.85773	2.03635	0.86908	1.05911	0.60851	1.36061	3.62842	1.21167
329.91	2.09295	0.8555	2.03324	0.86682	1.05728	0.60669	1.36055	3.62816	1.2112
330.078	2.08937	0.85328	2.03023	0.86456	1.05548	0.60492	1.36046	3.62789	1.21072
330.244	2.08574	0.85113	2.02736	0.86225	1.05366	0.60302	1.36037	3.62761	1.21022
330.411	2.08216	0.84892	2.02451	0.86	1.05179	0.6012	1.36028	3.62733	1.20973
330.579	2.07866	0.84685	2.0217	0.85773	1.05007	0.59942	1.36018	3.62704	1.20927
330.743	2.07519	0.8448	2.01896	0.8555	1.04819	0.5976	1.36012	3.62673	1.20877
330.909	2.07173	0.8427	2.01624	0.85328	1.04634	0.59576	1.36007	3.62643	1.20829
331.076	2.0684	0.84066	2.01335	0.85113	1.04458	0.594	1.36001	3.62614	1.20781
331.243	2.06507	0.83874	2.01047	0.84892	1.04285	0.59217	1.35994	3.62584	1.20734
331.411	2.06174	0.83673	2.00773	0.84685	1.04114	0.59033	1.35987	3.62554	1.20687
331.576	2.05842	0.83465	2.00496	0.8448	1.03946	0.58863	1.3598	3.62524	1.20641
331.744	2.05518	0.8327	2.00224	0.8427	1.03771	0.58691	1.35972	3.62495	1.20592
331.911	2.05195	0.83069	1.99956	0.84066	1.03603	0.58524	1.35965	3.62465	1.20547
332.075	2.04879	0.82863	1.99708	0.83874	1.03431	0.58357	1.35958	3.62437	1.20499
332.244	2.04564	0.82669	1.99449	0.83673	1.03257	0.58198	1.35953	3.62409	1.20451
332.409	2.04257	0.82492	1.99189	0.83465	1.03082	0.58032	1.35944	3.62382	1.20403
332.576	2.03947	0.82307	1.98925	0.8327	1.02919	0.57871	1.35931	3.62356	1.20354
332.741	2.03635	0.82119	1.98675	0.83069	1.02749	0.57708	1.35919	3.62325	1.20302
332.908	2.03324	0.81938	1.98406	0.82863	1.02583	0.57548	1.3591	3.62297	1.2025
333.073	2.03023	0.81755	1.98152	0.82669	1.02419	0.57384	1.35899	3.62269	1.20201
333.239	2.02736	0.8157	1.97902	0.82492	1.02254	0.57226	1.35888	3.62241	1.2015
333.405	2.02451	0.81383	1.97663	0.82307	1.02088	0.57062	1.35879	3.62208	1.20098
333.571	2.0217	0.81208	1.97419	0.82119	1.01926	0.56898	1.35871	3.62178	1.20048
333.737	2.01896	0.81029	1.97178	0.81938	1.01762	0.56733	1.35861	3.62148	1.19999
333.902	2.01624	0.80854	1.96929	0.81755	1.01605	0.56568	1.35851	3.62117	1.19945
334.068	2.01335	0.80678	1.96693	0.8157	1.0145	0.56405	1.35843	3.62088	1.19893
334.235	2.01047	0.80511	1.96454	0.81383	1.01289	0.56246	1.35835	3.62058	1.1984
334.4	2.00773	0.80345	1.96215	0.81208	1.01126	0.5609	1.35828	3.6203	1.19788
334.565	2.00496	0.80175	1.95981	0.81029	1.00967	0.55944	1.35821	3.61999	1.19736
334.73	2.00224	0.80015	1.95759	0.80854	1.00797	0.55792	1.35813	3.6197	1.19681
334.895	1.99956	0.79854	1.95537	0.80678	1.00635	0.5564	1.35805	3.61938	1.19627
335.061	1.99708	0.79697	1.95301	0.80511	1.00472	0.55493	1.35796	3.6191	1.19574
335.226	1.99449	0.79529	1.95077	0.80345	1.00315	0.55337	1.35786	3.61881	1.1952
335.391	1.99189	0.79366	1.94862	0.80175	1.00157	0.55188	1.35777	3.6185	1.19467
335.555	1.98925	0.79198	1.94642	0.80015	1.00008	0.55034	1.35769	3.61818	1.19416
335.719	1.98675	0.79038	1.94421	0.79854	0.99854	0.54883	1.35762	3.61784	1.19363
335.885	1.98406	0.78877	1.94213	0.79697	0.99704	0.54732	1.35753	3.61751	1.19313
336.05	1.98152	0.78714	1.93998	0.79529	0.99549	0.54587	1.35743	3.61717	1.19261
336.215	1.97902	0.7856	1.93782	0.79366	0.99392	0.54435	1.35734	3.61683	1.19209
336.381	1.97663	0.78397	1.93572	0.79198	0.9924	0.54294	1.35726	3.61647	1.19156
336.544	1.97419	0.78232	1.93356	0.79038	0.99085	0.5415	1.3572	3.61614	1.19104
336.709	1.97178	0.78074	1.93151	0.78877	0.9893	0.54012	1.35714	3.61581	1.19053
336.874	1.96929	0.77931	1.9294	0.78714	0.9878	0.53877	1.35706	3.61549	1.19
337.039	1.96693	0.7778	1.92727	0.7856	0.9863	0.53739	1.35697	3.61515	1.18946
337.204	1.96454	0.77633	1.92515	0.78397	0.98472	0.53596	1.35689	3.61484	1.18893
337.367	1.96215	0.77483	1.92302	0.78232	0.98321	0.53457	1.35681	3.61452	1.18841
337.533	1.95981	0.77328	1.92077	0.78074	0.98162	0.53311	1.35673	3.6142	1.18784
337.697	1.95759	0.77173	1.9187	0.77931	0.98009	0.53169	1.35664	3.61386	1.1873
337.861	1.95537	0.77028	1.91662	0.7778	0.97869	0.53029	1.35655	3.61355	1.18676
338.025	1.95301	0.76886	1.91466	0.77633	0.97728	0.52891	1.35646	3.61323	1.1862
338.19	1.95077	0.76743	1.91276	0.77483	0.97592	0.52754	1.35636	3.6129	1.18564
338.354	1.94862	0.76604	1.91086	0.77328	0.97458	0.52616	1.35627	3.61257	1.18508
338.52	1.94642	0.76462	1.90903	0.77173	0.97325	0.52474	1.35621	3.61221	1.1845
338.683	1.94421	0.76315	1.90718	0.77028	0.97174	0.52334	1.35613	3.61185	1.18391
338.848	1.94213	0.76166	1.90515	0.76886	0.9703	0.52191	1.35602	3.6115	1.18333
339.014	1.93998	0.76029	1.90329	0.76743	0.96885	0.52056	1.35593	3.61114	1.18277
339.178	1.93782	0.75886	1.90154	0.76604	0.96735	0.51922	1.35583	3.61081	1.18221
339.343	1.93572	0.75748	1.89957	0.76462	0.96592	0.5178	1.35575	3.61048	1.18164
339.508	1.93356	0.75609	1.89763	0.76315	0.96448	0.51653	1.3557	3.61012	1.18105
339.672	1.93151	0.75472	1.89582	0.76166	0.96301	0.51522	1.35563	3.60978	1.18048
339.836	1.9294	0.75336	1.89391	0.76029	0.96153	0.51394	1.35554	3.60942	1.17993
340	1.92727	0.75197	1.89191	0.75886	0.96018	0.51266	1.35546	3.60907	1.17934
340.165	1.92515	0.75057	1.89008	0.75748	0.95874	0.51136	1.35537	3.60871	1.17878
340.33	1.92302	0.74926	1.88819	0.75609	0.95742	0.51003	1.35527	3.60836	1.17821
340.492	1.92077	0.74791	1.88631	0.75472	0.95599	0.50873	1.3552	3.60801	1.17764
340.656	1.9187	0.74656	1.88441	0.75336	0.9546	0.50741	1.35513	3.60766	1.17704
340.821	1.91662	0.74525	1.88257	0.75197	0.95329	0.50612	1.35505	3.60728	1.17643
340.983	1.91466	0.74391	1.88077	0.75057	0.95189	0.5049	1.35495	3.60691	1.17582
341.149	1.91276	0.74255	1.87902	0.74926	0.95052	0.50366	1.35487	3.60654	1.17525
341.314	1.91086	0.74123	1.87723	0.74791	0.94925	0.50243	1.35479	3.60616	1.17465
341.477	1.90903	0.73986	1.8754	0.74656	0.94799	0.50114	1.3547	3.60579	1.17404
341.642	1.90718	0.73859	1.87364	0.74525	0.94661	0.49981	1.35461	3.60539	1.17344
341.805	1.90515	0.73737	1.87183	0.74391	0.94527	0.49845	1.35452	3.60501	1.17283
341.969	1.90329	0.73612	1.87001	0.74255	0.94386	0.49711	1.35446	3.60462	1.17225
342.132	1.90154	0.73483	1.86825	0.74123	0.94251	0.49577	1.35437	3.60423	1.17164
342.297	1.89957	0.73354	1.86654	0.73986	0.94108	0.49444	1.35427	3.60386	1.17103
342.462	1.89763	0.73225	1.86478	0.73859	0.93966	0.49323	1.35419	3.60345	1.17045
342.625	1.89582	0.731	1.86296	0.73737	0.93835	0.49204	1.35409	3.60305	1.16987
342.79	1.89391	0.72986	1.86117	0.73612	0.93705	0.49074	1.35396	3.60269	1.16923
342.952	1.89191	0.72878	1.85934	0.73483	0.93571	0.48955	1.35386	3.6023	1.16864
343.117	1.89008	0.72758	1.85763	0.73354	0.93435	0.48843	1.35377	3.60194	1.16805
343.282	1.88819	0.72623	1.85598	0.73225	0.93305	0.48712	1.35367	3.60157	1.16744
343.443	1.88631	0.72486	1.85436	0.731	0.93168	0.48579	1.35358	3.60118	1.16681
343.609	1.88441	0.72334	1.85281	0.72986	0.93032	0.48462	1.35345	3.60079	1.16618
343.772	1.88257	0.72201	1.85115	0.72878	0.92907	0.48339	1.35334	3.6004	1.16553
343.936	1.88077	0.72078	1.84947	0.72758	0.92781	0.48218	1.35326	3.59997	1.16489
344.1	1.87902	0.71964	1.84773	0.72623	0.92655	0.48108	1.35316	3.59956	1.16422
344.266	1.87723	0.71854	1.84597	0.72486	0.92531	0.47987	1.35306	3.59917	1.16356
344.428	1.8754	0.71742	1.84425	0.72334	0.92414	0.47865	1.35298	3.59874	1.16292
344.593	1.87364	0.71602	1.84256	0.72201	0.92281	0.47754	1.35287	3.59832	1.16226
344.755	1.87183	0.71472	1.84091	0.72078	0.92157	0.47627	1.35277	3.59789	1.16161
344.918	1.87001	0.71342	1.83928	0.71964	0.92032	0.47496	1.35269	3.59747	1.16098
345.085	1.86825	0.71209	1.83764	0.71854	0.9191	0.47388	1.35261	3.59704	1.1603
345.247	1.86654	0.71075	1.83591	0.71742	0.91778	0.47268	1.35254	3.59663	1.15964
345.411	1.86478	0.70964	1.83436	0.71602	0.91646	0.47144	1.35246	3.5962	1.159
345.576	1.86296	0.70836	1.83268	0.71472	0.91515	0.47024	1.35235	3.59578	1.15836
345.738	1.86117	0.70717	1.83098	0.71342	0.91384	0.46914	1.35226	3.59536	1.15769
345.903	1.85934	0.70598	1.82934	0.71209	0.91257	0.46791	1.35219	3.59493	1.15703
346.067	1.85763	0.70486	1.82773	0.71075	0.91137	0.46673	1.35211	3.59449	1.15636
346.232	1.85598	0.70377	1.82602	0.70964	0.91018	0.46558	1.35203	3.59404	1.15565
346.394	1.85436	0.70268	1.82448	0.70836	0.90907	0.46438	1.35193	3.5936	1.15492
346.559	1.85281	0.70141	1.82299	0.70717	0.90788	0.46324	1.35182	3.59312	1.15421
346.723	1.85115	0.70029	1.82145	0.70598	0.9066	0.46226	1.35173	3.59267	1.15351
346.884	1.84947	0.69913	1.81996	0.70486	0.90536	0.46098	1.35161	3.59221	1.1528
347.05	1.84773	0.69787	1.81837	0.70377	0.90406	0.45979	1.35152	3.59177	1.15208
347.212	1.84597	0.69662	1.81671	0.70268	0.90276	0.45865	1.35144	3.5913	1.15135
347.375	1.84425	0.69558	1.81524	0.70141	0.90147	0.45743	1.35135	3.59083	1.15064
347.541	1.84256	0.69447	1.81358	0.70029	0.90026	0.45613	1.35127	3.59036	1.14993
347.702	1.84091	0.69324	1.81188	0.69913	0.89902	0.45514	1.35118	3.58989	1.14924
347.867	1.83928	0.69214	1.81036	0.69787	0.89787	0.45403	1.35109	3.58942	1.14855
348.03	1.83764	0.69104	1.80876	0.69662	0.8967	0.4529	1.35102	3.58893	1.14784
348.195	1.83591	0.68979	1.80707	0.69558	0.8955	0.45177	1.35095	3.58847	1.14711
348.359	1.83436	0.68856	1.80559	0.69447	0.89425	0.45071	1.35086	3.58799	1.14639
348.521	1.83268	0.68742	1.80404	0.69324	0.89302	0.44958	1.35079	3.58746	1.14569
348.685	1.83098	0.68615	1.80254	0.69214	0.8918	0.44848	1.35068	3.58696	1.14495
348.85	1.82934	0.68506	1.80105	0.69104	0.89052	0.44744	1.35058	3.58647	1.14421
349.014	1.82773	0.68397	1.79953	0.68979	0.88936	0.4463	1.35046	3.58597	1.14348
349.177	1.82602	0.68281	1.79806	0.68856	0.88819	0.44517	1.35035	3.58545	1.14271
349.341	1.82448	0.68157	1.79661	0.68742	0.88694	0.44402	1.35025	3.58493	1.14192
349.505	1.82299	0.68049	1.79508	0.68615	0.88574	0.44289	1.35016	3.58444	1.14113
349.668	1.82145	0.67928	1.79354	0.68506	0.88445	0.44175	1.35001	3.58394	1.14036
349.833	1.81996	0.67816	1.79194	0.68397	0.88321	0.4408	1.3499	3.58342	1.13959
349.998	1.81837	0.67706	1.7904	0.68281	0.88196	0.43983	1.3498	3.58288	1.13877
350.161	1.81671	0.67607	1.78893	0.68157	0.88073	0.43887	1.34971	3.58237	1.13796
350.324	1.81524	0.67499	1.78749	0.68049	0.87961	0.43776	1.34965	3.58184	1.13716
350.488	1.81358	0.6739	1.78602	0.67928	0.87849	0.43656	1.34957	3.58131	1.13634
350.652	1.81188	0.67277	1.78459	0.67816	0.87729	0.43536	1.34951	3.58076	1.13551
350.816	1.81036	0.67168	1.78312	0.67706	0.87618	0.43403	1.34946	3.58021	1.13472
350.978	1.80876	0.67054	1.78166	0.67607	0.87498	0.43279	1.34938	3.57967	1.13392
351.142	1.80707	0.66941	1.78017	0.67499	0.87376	0.43179	1.34927	3.57912	1.13306
351.307	1.80559	0.66819	1.77871	0.6739	0.87276	0.43068	1.34919	3.57855	1.13222
351.471	1.80404	0.66697	1.77723	0.67277	0.8716	0.42971	1.34911	3.57799	1.13136
351.634	1.80254	0.66586	1.77582	0.67168	0.87044	0.42873	1.34902	3.57748	1.13051
351.798	1.80105	0.6647	1.77432	0.67054	0.8694	0.42774	1.34893	3.57691	1.12965
351.962	1.79953	0.66354	1.7729	0.66941	0.86826	0.42659	1.34883	3.57632	1.12878
352.125	1.79806	0.6625	1.77153	0.66819	0.8671	0.42551	1.34872	3.57576	1.12793
352.289	1.79661	0.66146	1.77014	0.66697	0.86588	0.42426	1.34863	3.5752	1.12705
352.453	1.79508	0.66032	1.76867	0.66586	0.86468	0.42314	1.3485	3.57461	1.12613
352.617	1.79354	0.65925	1.76732	0.6647	0.86353	0.42206	1.3484	3.57401	1.12523
352.782	1.79194	0.65815	1.76584	0.66354	0.86236	0.42104	1.34834	3.57342	1.12433
352.945	1.7904	0.65714	1.7644	0.6625	0.86122	0.42015	1.34826	3.5728	1.12339
353.111	1.78893	0.65607	1.76291	0.66146	0.86022	0.41919	1.34814	3.57218	1.12248
353.273	1.78749	0.65489	1.76138	0.66032	0.85914	0.4181	1.34805	3.57155	1.12156
353.439	1.78602	0.65384	1.7599	0.65925	0.85797	0.4171	1.34794	3.57093	1.1206
353.602	1.78459	0.65268	1.75848	0.65815	0.85689	0.41602	1.34782	3.57031	1.11965
353.765	1.78312	0.65147	1.75701	0.65714	0.85568	0.41487	1.34774	3.56967	1.11866
353.929	1.78166	0.65034	1.75565	0.65607	0.85448	0.41376	1.34765	3.56903	1.1177
354.092	1.78017	0.64924	1.75439	0.65489	0.85331	0.41269	1.34756	3.56841	1.1167
354.257	1.77871	0.64816	1.75295	0.65384	0.85213	0.41161	1.34744	3.56776	1.11569
354.421	1.77723	0.64706	1.75149	0.65268	0.85096	0.41053	1.34736	3.5671	1.11467
354.585	1.77582	0.64605	1.75003	0.65147	0.84983	0.4095	1.34727	3.56646	1.11365
354.749	1.77432	0.64512	1.74862	0.65034	0.84875	0.40857	1.3472	3.56578	1.11258
354.912	1.7729	0.6441	1.74716	0.64924	0.84773	0.40753	1.3471	3.56507	1.11152
355.077	1.77153	0.64298	1.74576	0.64816	0.84671	0.40645	1.34702	3.56435	1.11046
355.24	1.77014	0.64194	1.74451	0.64706	0.84563	0.40544	1.34694	3.56366	1.10938
355.405	1.76867	0.64077	1.74321	0.64605	0.84458	0.4043	1.34684	3.56295	1.10828
355.57	1.76732	0.6396	1.74175	0.64512	0.84348	0.40322	1.34671	3.56224	1.10714
355.734	1.76584	0.63857	1.7404	0.6441	0.84238	0.40221	1.34661	3.5615	1.10602
355.899	1.7644	0.63753	1.73895	0.64298	0.84127	0.40113	1.34654	3.56076	1.10492
356.063	1.76291	0.63656	1.73741	0.64194	0.84012	0.40006	1.34642	3.56002	1.1038
356.227	1.76138	0.63554	1.73604	0.64077	0.839	0.39899	1.34632	3.55925	1.10266
356.392	1.7599	0.63444	1.73457	0.6396	0.83785	0.3979	1.34623	3.55851	1.1015
356.557	1.75848	0.63337	1.73308	0.63857	0.83668	0.39685	1.34612	3.55776	1.10034
356.72	1.75701	0.63236	1.73173	0.63753	0.83557	0.39575	1.34605	3.557	1.09915
356.885	1.75565	0.63131	1.73029	0.63656	0.83456	0.39475	1.34596	3.5562	1.09792
357.049	1.75439	0.63033	1.72887	0.63554	0.83348	0.39384	1.34584	3.55539	1.09669
357.212	1.75295	0.62935	1.72753	0.63444	0.83243	0.39295	1.34576	3.55458	1.09544
357.375	1.75149	0.62827	1.72615	0.63337	0.83141	0.39195	1.34566	3.55377	1.09416
357.538	1.75003	0.62724	1.72483	0.63236	0.83033	0.39106	1.34554	3.55296	1.09287
357.705	1.74862	0.62615	1.72349	0.63131	0.82922	0.39003	1.34546	3.55212	1.09154
357.869	1.74716	0.62511	1.72211	0.63033	0.82812	0.38891	1.34539	3.55131	1.09021
358.031	1.74576	0.62411	1.72078	0.62935	0.82704	0.38778	1.34529	3.55046	1.08888
358.196	1.74451	0.62309	1.71941	0.62827	0.82591	0.3867	1.34521	3.54961	1.08752
358.361	1.74321	0.62197	1.71797	0.62724	0.82485	0.38563	1.34511	3.54878	1.08617
358.524	1.74175	0.62092	1.71661	0.62615	0.82378	0.38463	1.34503	3.54793	1.08479
358.691	1.7404	0.61984	1.71524	0.62511	0.82267	0.38369	1.34497	3.54707	1.08343
358.854	1.73895	0.61879	1.71393	0.62411	0.82167	0.38267	1.34488	3.54619	1.08203
359.018	1.73741	0.61771	1.71265	0.62309	0.82065	0.38177	1.34481	3.54533	1.08062
359.182	1.73604	0.61669	1.71133	0.62197	0.81951	0.38069	1.34472	3.54443	1.07919
359.347	1.73457	0.61568	1.70999	0.62092	0.81844	0.37957	1.34461	3.54354	1.07773
359.512	1.73308	0.61459	1.70863	0.61984	0.81738	0.37851	1.3445	3.54261	1.07626
359.674	1.73173	0.61354	1.70713	0.61879	0.81628	0.37744	1.34441	3.54168	1.07475
359.84	1.73029	0.61259	1.70572	0.61771	0.81523	0.37628	1.34431	3.54074	1.07322
360.005	1.72887	0.61149	1.70435	0.61669	0.81415	0.37531	1.34422	3.53977	1.07165
360.169	1.72753	0.6105	1.70304	0.61568	0.81309	0.37431	1.34414	3.53882	1.07005
360.335	1.72615	0.60949	1.70166	0.61459	0.81206	0.37333	1.34406	3.53784	1.06842
360.497	1.72483	0.60843	1.70035	0.61354	0.81097	0.37233	1.34394	3.53681	1.06682
360.662	1.72349	0.60734	1.69895	0.61259	0.80983	0.3714	1.34383	3.53579	1.06517
360.826	1.72211	0.60643	1.69758	0.61149	0.80879	0.37032	1.34374	3.53479	1.06348
360.99	1.72078	0.60541	1.69622	0.6105	0.80774	0.36937	1.34364	3.53376	1.06182
361.156	1.71941	0.60435	1.69474	0.60949	0.80668	0.36838	1.34354	3.5327	1.06011
361.32	1.71797	0.60331	1.69339	0.60843	0.80571	0.36748	1.34343	3.53165	1.05838
361.484	1.71661	0.60237	1.69204	0.60734	0.80473	0.36656	1.3433	3.5306	1.05665
361.648	1.71524	0.60136	1.69055	0.60643	0.80383	0.36567	1.34317	3.52954	1.0549
361.812	1.71393	0.60031	1.68915	0.60541	0.80282	0.36473	1.34306	3.52844	1.05314
361.977	1.71265	0.59937	1.68788	0.60435	0.80182	0.36372	1.34295	3.52732	1.05135
362.139	1.71133	0.5984	1.68655	0.60331	0.80089	0.36264	1.34289	3.52623	1.04953
362.306	1.70999	0.5973	1.68531	0.60237	0.79987	0.3616	1.34279	3.5251	1.0477
362.471	1.70863	0.5964	1.68401	0.60136	0.79886	0.36056	1.3427	3.52397	1.04585
362.634	1.70713	0.59545	1.68268	0.60031	0.79794	0.35946	1.34258	3.52283	1.04397
362.8	1.70572	0.5944	1.68145	0.59937	0.7969	0.35849	1.34248	3.52169	1.04209
362.964	1.70435	0.5934	1.6801	0.5984	0.79581	0.35762	1.3424	3.52052	1.04019
363.129	1.70304	0.59249	1.67876	0.5973	0.7949	0.35667	1.34233	3.5193	1.03827
363.293	1.70166	0.59144	1.67755	0.5964	0.79387	0.35573	1.34224	3.51807	1.03633
363.457	1.70035	0.5905	1.67626	0.59545	0.79283	0.35485	1.34214	3.51685	1.03436
363.62	1.69895	0.58958	1.67487	0.5944	0.79184	0.35389	1.34204	3.51562	1.0324
363.784	1.69758	0.58863	1.67353	0.5934	0.79089	0.35285	1.34192	3.51437	1.03045
363.948	1.69622	0.58763	1.67224	0.59249	0.78984	0.35185	1.34183	3.51309	1.02846
364.114	1.69474	0.58653	1.67097	0.59144	0.78877	0.3509	1.34175	3.51178	1.02647
364.277	1.69339	0.58543	1.66968	0.5905	0.78781	0.34995	1.34167	3.51047	1.02448
364.443	1.69204	0.58438	1.66831	0.58958	0.78684	0.34894	1.34155	3.50914	1.02247
364.609	1.69055	0.58346	1.66712	0.58863	0.78575	0.34795	1.34144	3.5078	1.02049
364.771	1.68915	0.58249	1.66573	0.58763	0.78473	0.34696	1.34132	3.50646	1.0185
364.939	1.68788	0.5815	1.66436	0.58653	0.78381	0.34599	1.34123	3.50508	1.01649
365.103	1.68655	0.58053	1.66314	0.58543	0.78277	0.34496	1.34112	3.50367	1.01451
365.267	1.68531	0.57952	1.662	0.58438	0.7817	0.34396	1.34102	3.50225	1.01253
365.431	1.68401	0.57849	1.66066	0.58346	0.78067	0.34299	1.34092	3.50082	1.01058
365.596	1.68268	0.57746	1.65938	0.58249	0.77964	0.34205	1.3408	3.49937	1.00865
365.76	1.68145	0.57649	1.6581	0.5815	0.77855	0.34117	1.34069	3.4979	1.00673
365.925	1.6801	0.57566	1.65675	0.58053	0.77753	0.34028	1.34058	3.49644	1.00486
366.091	1.67876	0.57472	1.65536	0.57952	0.77664	0.33942	1.3405	3.49493	1.00301
366.254	1.67755	0.57374	1.65407	0.57849	0.77571	0.33854	1.34041	3.49339	1.00117
366.42	1.67626	0.57281	1.65288	0.57746	0.77474	0.33752	1.34032	3.49187	0.99937
366.586	1.67487	0.57185	1.65163	0.57649	0.77387	0.33649	1.34023	3.49035	0.99763
366.749	1.67353	0.57087	1.65043	0.57566	0.77295	0.33548	1.34015	3.48881	0.99591
366.915	1.67224	0.56994	1.64925	0.57472	0.77195	0.33451	1.34005	3.48725	0.99423
367.079	1.67097	0.56897	1.64803	0.57374	0.77087	0.33349	1.33996	3.48567	0.99255
367.244	1.66968	0.56809	1.6468	0.57281	0.76988	0.33248	1.33987	3.48411	0.99092
367.409	1.66831	0.56722	1.64548	0.57185	0.76882	0.33143	1.33978	3.48249	0.98934
367.573	1.66712	0.5662	1.64408	0.57087	0.7678	0.33048	1.33971	3.48085	0.98776
367.739	1.66573	0.56524	1.64277	0.56994	0.76685	0.32947	1.33962	3.47921	0.98626
367.904	1.66436	0.56423	1.64145	0.56897	0.76595	0.32855	1.33951	3.47757	0.98474
368.067	1.66314	0.56324	1.64014	0.56809	0.76509	0.32767	1.33942	3.47587	0.98323
368.233	1.662	0.56217	1.6389	0.56722	0.76417	0.32681	1.33931	3.47418	0.98179
[truncated: 5,935 more rows]
