# Supplementary material for: Ligninolytic activity of the Penicillium chrysogenum and Pleurotus ostreatus fungi involved in the biotransformation of synthetic multi-walled carbon nanotubes modify its toxicity
Source: PeerJ. 2021 Mar 31;9:e11127. doi: 10.7717/peerj.11127 (PMC8019314; doi:10.7717/peerj.11127)
Supplement: Supplemental Information 4 [file peerj-09-11127-s004.zip › Raw Data/Raw Data Figure 7.xlsx]

## Sheet: Hoja1
72 Hours	Control			MWCNTs			MWCNTs+lignin			MWCNTs+lignin+gluc			MWCNTs+gluc			PO+MWCNTs			PO+MWCNTs+Lig+Gluc			PO+MWCNTs+Lig			PO+MWCNTs+Gluc			PC+MWCNTs			PC+MWCNTs+Lignin+Gluc			PC+MWCNTs+Lignin			PC+MWCNTs+Gluc
Worms Survival (%)	100	93.75	90	82.3529	76.4706	73	72.7273	70	65	66.6667	90	70	57.1429	66.6667	60	42.8571	41.6667	50	53.3333	60	65	64.2857	60	70	68.75	59.0909	60	36.3636	45.4545	50	46.1538	46.1538	55	47.0588	41.6667	50	60	46.1538	55
