# Supplementary material for: Ligninolytic activity of the Penicillium chrysogenum and Pleurotus ostreatus fungi involved in the biotransformation of synthetic multi-walled carbon nanotubes modify its toxicity
Source: PeerJ. 2021 Mar 31;9:e11127. doi: 10.7717/peerj.11127 (PMC8019314; doi:10.7717/peerj.11127)
Supplement: Supplemental Information 4 [file peerj-09-11127-s004.zip › Raw Data/Raw Data Figure 9.xlsx]

## Sheet: Hoja1
Treatment	MWCNTs			Glucose			Lignin			MWCNTs + Lignin			MWCNTs + glucose			MWCNTs + Lignin + Glucose
CONTROL	5376822	1404440	3084414	3678320	2002799	3494730	4800997	4674846	2365574	2930542	6462096	5320012	7605638	5688944	4823514	4598712	4802130	5838234
P.ostreatus	5677389	5802395	5399576	3889435	4275702	4714487	6824400	6859991	5051042	8960242	8792725	8111404	7488154	7256138	8179106	8521689	8940156	8813096
P. chrysogenum	8234257	8349296	8739386	3672821	3543724	3818306	3830480	3652480	4287988	10234260	10349300	10739390	3234257	3349296	3739386	10102430	10727760	10902430
