# Supplementary material for: Ligninolytic activity of the Penicillium chrysogenum and Pleurotus ostreatus fungi involved in the biotransformation of synthetic multi-walled carbon nanotubes modify its toxicity
Source: PeerJ. 2021 Mar 31;9:e11127. doi: 10.7717/peerj.11127 (PMC8019314; doi:10.7717/peerj.11127)
Supplement: Supplemental Information 4 [file peerj-09-11127-s004.zip › Raw Data/Raw Data Figure S2.xlsx]

## Sheet: Hoja1
Hours	Control			MWCNTs			MWCNTs+lignin			MWCNTs+lignin+gluc			MWCNTs+gluc			PO+MWCNTs			PO+MWCNTs+Lig+Gluc			PO+MWCNTs+Lig			PO+MWCNTs+Gluc			PC+MWCNTs			PC+MWCNTs+Lignin+Gluc			PC+MWCNTs+Lignin			PC+MWCNTs+Gluc
0	100	100	100	100	100	100	100	100	100	100	100	100	100	100	100	100	100	100	100	100	100	100	100	100	100	100	100	100	100	100	100	100	100	100	100	100	100	100	100
6	100	100	100	94.1176	100	97	100	90	95	91.6667	100	95	100	100	100	100	100	100	93.3333	100	95	100	100	100	100	95.4545	100	100	100	100	100	92.3077	95	100	91.6667	95	100	100	100
12	100	100	100	94.1176	94.1176	90	90.9091	80	85	83.3333	100	90	100	100	100	100	100	100	93.3333	100	95	100	100	100	93.75	90.9091	95	100	90.9091	95	92.3077	84.6154	90	88.2353	83.3333	90	100	92.3077	95
24	100	100	100	94.1176	88.2353	90	90.9091	80	85	75	100	80	85.7143	100	90	92.8571	83.3333	90	93.3333	90	88	100	100	100	87.5	86.3636	90	90.9091	81.8182	90	76.9231	69.2308	80	82.3529	66.6667	85	90	84.6154	90
36	100	100	100	94.1176	88.2353	90	90.9091	80	85	75	100	75	71.4286	91.6667	85	71.4286	66.6667	75	80	80	85	85.7143	90	92	81.25	81.8182	80	72.7273	63.6364	80	69.2308	69.2308	75	70.5882	58.3333	75	80	76.9231	85
48	100	100	95	94.1176	82.3529	85	90.9091	70	80	66.6667	100	70	57.1429	83.3333	70	57.1429	50	65	66.6667	60	70	71.4286	80	83	81.25	63.6364	70	45.4545	54.5455	60	53.8462	53.8462	65	58.8235	50	65	70	61.5385	75
60	100	100	95	94.1176	82.3529	80	90.9091	70	75	66.6667	100	70	57.1429	75	65	57.1429	50	60	66.6667	60	70	71.4286	70	75	75	63.6364	65	45.4545	54.5455	55	53.8462	53.8462	60	58.8235	41.6667	55	70	53.8462	70
72	100	93.75	90	82.3529	76.4706	73	72.7273	70	65	66.6667	90	70	57.1429	66.6667	60	42.8571	41.6667	50	53.3333	60	65	64.2857	60	70	68.75	59.0909	60	36.3636	45.4545	50	46.1538	46.1538	55	47.0588	41.6667	50	60	46.1538	55
